# Supplementary material for: 1,3-Bis[(3-chloro­pyrazin-2-yl)­oxy]benzene
Source: Acta Crystallogr Sect E Struct Rep Online. 2013 Apr 30;69(Pt 5):o815. doi: 10.1107/S160053681301129X (PMC3648331; doi:10.1107/S160053681301129X)
Supplement: Supplementary file 1 [file e-69-0o815-sup1.cif]

##############################################################################
#                                                                            #
# This CIF contains the data in a paper accepted for publication in          #
# Acta Crystallographica Section E. It conforms to the requirements of       #
# Notes for Authors for Acta Crystallographica Section E, and has been       #
# peer reviewed under the auspices of the IUCr Commission on Journals.       #
#                                                                            #
# Full details of the Crystallographic Information File format               #
# are given in the paper "The Crystallographic Information File (CIF):       #
# a New Standard Archive File for Crystallography" by S. R. Hall, F. H.      #
# Allen and I. D. Brown [Acta Cryst. (1991), A47, 655-685].                  #
#                                                                            #
# The current version of the core CIF dictionary is obtainable from          #
# ftp://ftp.iucr.org/pub/cif_core.dic.                                       #
#                                                                            #
# Software is freely available for graphical display of the structure(s)     #
# in this CIF. For information consult the CIF software page                 #
# http://www.iucr.org/resources/cif/software.                                #
#                                                                            #
# This file may be used for bona fide research purposes within the           #
# scientific community so long as proper attribution is given to the journal # 
# article from which it was obtained.                                        #
#                                                                            #
##############################################################################
data_global
_audit_creation_method     SHELXL-97
_journal_date_recd_electronic     2013-04-06
_journal_date_accepted     2013-04-25
_journal_name_full     'Acta Crystallographica, Section E'
_journal_year     2013
_journal_volume     69
_journal_issue      5
_journal_page_first     o815
_journal_page_last     o815
_journal_paper_category     QO
_journal_paper_doi     10.1107/S160053681301129X
_journal_coeditor_code     KP2450
_publ_contact_author_name     'Devadasan Velmurugan'
_publ_contact_author_address
;  CAS in Crystallography and Biophysics
   University of madras
   Maraimalai campus(guindy campus)
   Chennai 600 025
   India
;
_publ_contact_author_email     'shirai2011@gmail.com'
_publ_contact_author_fax     '044 091 2499 3057'
_publ_contact_author_phone     '044 091 24484170'
_publ_section_title
;
1,3-Bis[(3-chloropyrazin-2-yl)oxy]benzene
;
loop_
    _publ_author_name
    _publ_author_address
    'Thothadri Srinivasan'
;
    Centre of Advanced Study in Crystallography and Biophysics
    University of Madras
    Guindy Campus
    Chennai 600 025
    India
;
    'Venkatesan Kalpana'
;
   Department of Organic Chemistry,
   University of Madras,
   Guindy Campus,
   Chennai 600 025,
   India
;
    'Perumal Rajakumar'
;
   Department of Organic Chemistry,
   University of Madras,
   Guindy Campus,
   Chennai 600 025,
   India
;
    'Devadasan Velmurugan'
;
    Centre of Advanced Study in Crystallography and Biophysics
    University of Madras
    Guindy Campus
    Chennai 600 025
    India
;
data_I
_audit_creation_method     SHELXL-97
_chemical_name_systematic
;
1,3-Bis[(3-chloropyrazin-2-yl)oxy]benzene
;
_chemical_name_common     ?
_chemical_formula_moiety     'C14 H8 Cl2 N4 O2'
_chemical_formula_sum     'C14 H8 Cl2 N4 O2'
_chemical_formula_iupac     'C14 H8 Cl2 N4 O2'
_chemical_formula_weight     335.14
_chemical_melting_point     ?
_symmetry_cell_setting     monoclinic
_symmetry_space_group_name_H-M     'C 2/c'
_symmetry_space_group_name_Hall     '-C 2yc'
loop_
    _symmetry_equiv_pos_as_xyz
    'x, y, z'
    '-x, y, -z+1/2'
    'x+1/2, y+1/2, z'
    '-x+1/2, y+1/2, -z+1/2'
    '-x, -y, -z'
    'x, -y, z-1/2'
    '-x+1/2, -y+1/2, -z'
    'x+1/2, -y+1/2, z-1/2'
_cell_length_a     9.9618(3)
_cell_length_b     10.2196(4)
_cell_length_c     14.6010(6)
_cell_angle_alpha     90.00
_cell_angle_beta     106.231(2)
_cell_angle_gamma     90.00
_cell_volume     1427.22(9)
_cell_formula_units_Z     4
_cell_measurement_reflns_used     1781
_cell_measurement_theta_min     2.92
_cell_measurement_theta_max     28.36
_cell_measurement_temperature     293(2)
_exptl_crystal_description     block
_exptl_crystal_colour     colourless
_exptl_crystal_size_max     0.30
_exptl_crystal_size_mid     0.25
_exptl_crystal_size_min     0.20
_exptl_crystal_density_diffrn     1.560
_exptl_crystal_density_meas     ?
_exptl_crystal_density_method     'not measured'
_exptl_crystal_F_000     680
_exptl_absorpt_coefficient_mu     0.467
_exptl_absorpt_correction_type     multi-scan
_exptl_absorpt_process_details     '(<i>SADABS</i>; Bruker, 2008)'
_exptl_absorpt_correction_T_min     0.8727
_exptl_absorpt_correction_T_max     0.9124
_exptl_special_details
;
;
_diffrn_ambient_temperature     293(2)
_diffrn_radiation_type     MoK\a
_diffrn_radiation_wavelength     0.71073
_diffrn_radiation_source     'fine-focus sealed tube'
_diffrn_radiation_monochromator     graphite
_diffrn_measurement_device_type     'Bruker SMART APEXII area-detector'
_diffrn_measurement_method     '\w and \f scans'
_diffrn_detector_area_resol_mean     ?
_diffrn_reflns_number     6736
_diffrn_reflns_av_R_equivalents     0.0261
_diffrn_reflns_av_sigmaI/netI     0.0186
_diffrn_reflns_theta_min     2.92
_diffrn_reflns_theta_max     28.36
_diffrn_reflns_theta_full     28.36
_diffrn_measured_fraction_theta_max     0.993
_diffrn_measured_fraction_theta_full     0.993
_diffrn_reflns_limit_h_min     -13
_diffrn_reflns_limit_h_max     13
_diffrn_reflns_limit_k_min     -13
_diffrn_reflns_limit_k_max     12
_diffrn_reflns_limit_l_min     -19
_diffrn_reflns_limit_l_max     14
_diffrn_standards_number     ?
_diffrn_standards_interval_count     ?
_diffrn_standards_interval_time     ?
_diffrn_standards_decay_%     ?
_refine_special_details
;
 Refinement of F^2^ against ALL reflections.  The weighted R-factor wR and
 goodness of fit S are based on F^2^, conventional R-factors R are based
 on F, with F set to zero for negative F^2^. The threshold expression of
 F^2^ > 2sigma(F^2^) is used only for calculating R-factors(gt) etc. and is
 not relevant to the choice of reflections for refinement.  R-factors based
 on F^2^ are statistically about twice as large as those based on F, and R-
 factors based on ALL data will be even larger.
;
_reflns_number_total     1781
_reflns_number_gt     1552
_reflns_threshold_expression     I>2sigma(I)
_refine_ls_structure_factor_coef     Fsqd
_refine_ls_matrix_type     full
_refine_ls_R_factor_all     0.0403
_refine_ls_R_factor_gt     0.0356
_refine_ls_wR_factor_gt     0.1071
_refine_ls_wR_factor_ref     0.1128
_refine_ls_goodness_of_fit_ref     1.000
_refine_ls_restrained_S_all     1.000
_refine_ls_number_reflns     1781
_refine_ls_number_parameters     101
_refine_ls_number_restraints     0
_refine_ls_hydrogen_treatment     constr
_refine_ls_weighting_scheme     calc
_refine_ls_weighting_details
         'calc w=1/[\s^2^(Fo^2^)+(0.0685P)^2^+0.5533P] where P=(Fo^2^+2Fc^2^)/3'
_atom_sites_solution_hydrogens     geom
_atom_sites_solution_primary     direct
_atom_sites_solution_secondary     difmap
_refine_ls_shift/su_max     0.000
_refine_ls_shift/su_mean     0.000
_refine_diff_density_max     0.249
_refine_diff_density_min     -0.308
_refine_ls_extinction_method     none
_refine_ls_extinction_coef     ?
loop_
    _atom_type_symbol
    _atom_type_description
    _atom_type_scat_dispersion_real
    _atom_type_scat_dispersion_imag
    _atom_type_scat_source
    'C' 'C' 0.0033 0.0016
                         'International Tables Vol C Tables 4.2.6.8 and 6.1.1.4'
    'H' 'H' 0.0000 0.0000
                         'International Tables Vol C Tables 4.2.6.8 and 6.1.1.4'
    'N' 'N' 0.0061 0.0033
                         'International Tables Vol C Tables 4.2.6.8 and 6.1.1.4'
    'O' 'O' 0.0106 0.0060
                         'International Tables Vol C Tables 4.2.6.8 and 6.1.1.4'
    'Cl' 'Cl' 0.1484 0.1585
                         'International Tables Vol C Tables 4.2.6.8 and 6.1.1.4'
_computing_data_collection     'APEX2 (Bruker, 2008)'
_computing_cell_refinement     'SAINT (Bruker, 2008)'
_computing_data_reduction     'SAINT (Bruker, 2008)'
_computing_structure_solution     'SHELXS97 (Sheldrick, 2008)'
_computing_structure_refinement     'SHELXL97 (Sheldrick, 2008)'
_computing_molecular_graphics
;
ORTEP-3 for Windows
(Farrugia, 2012) and Mercury (Macrae, <i>et al.,</i>2008)
;
_computing_publication_material
                            'SHELXL97 (Sheldrick, 2008) and PLATON (Spek, 2009)'
loop_
    _atom_site_type_symbol
    _atom_site_label
    _atom_site_fract_x
    _atom_site_fract_y
    _atom_site_fract_z
    _atom_site_U_iso_or_equiv
    _atom_site_adp_type
    _atom_site_calc_flag
    _atom_site_refinement_flags
    _atom_site_occupancy
    _atom_site_symmetry_multiplicity
    _atom_site_disorder_assembly
    _atom_site_disorder_group
    C C1 0.10770(15) 0.37514(13) -0.02670(10) 0.0461(3) Uani d . 1 1 . .
    C C2 -0.07466(18) 0.3213(2) -0.15100(11) 0.0644(4) Uani d . 1 1 . .
    H H2 -0.1203 0.3246 -0.2159 0.077 Uiso calc R 1 1 . .
    C C3 -0.13428(17) 0.25363(19) -0.09216(11) 0.0618(4) Uani d . 1 1 . .
    H H3 -0.2196 0.2121 -0.1178 0.074 Uiso calc R 1 1 . .
    C C4 0.04654(14) 0.30517(13) 0.03426(9) 0.0417(3) Uani d . 1 1 . .
    C C5 0.05477(14) 0.23121(15) 0.18814(9) 0.0454(3) Uani d . 1 1 . .
    C C6 0.0000 0.3013(2) 0.2500 0.0436(4) Uani d S 1 2 . .
    H H6 0.0000 0.3923 0.2500 0.052 Uiso calc SR 1 2 . .
    C C7 0.05777(19) 0.09686(17) 0.18801(10) 0.0597(4) Uani d . 1 1 . .
    H H7 0.0979 0.0516 0.1470 0.072 Uiso calc R 1 1 . .
    C C8 0.0000 0.0305(2) 0.2500 0.0694(7) Uani d S 1 2 . .
    H H8 0.0000 -0.0605 0.2500 0.083 Uiso calc SR 1 2 . .
    N N1 0.04795(16) 0.38337(13) -0.11809(9) 0.0580(3) Uani d . 1 1 . .
    N N2 -0.07257(13) 0.24545(13) 0.00221(8) 0.0515(3) Uani d . 1 1 . .
    O O1 0.11655(11) 0.30189(12) 0.12853(7) 0.0537(3) Uani d . 1 1 . .
    Cl Cl1 0.26460(5) 0.45456(4) 0.01959(4) 0.06883(19) Uani d . 1 1 . .
loop_
    _atom_site_aniso_label
    _atom_site_aniso_U_11
    _atom_site_aniso_U_22
    _atom_site_aniso_U_33
    _atom_site_aniso_U_12
    _atom_site_aniso_U_13
    _atom_site_aniso_U_23
    C1 0.0581(7) 0.0383(6) 0.0511(8) 0.0030(5) 0.0308(6) -0.0006(5)
    C2 0.0681(10) 0.0875(12) 0.0390(7) 0.0107(9) 0.0175(7) 0.0107(7)
    C3 0.0527(8) 0.0885(12) 0.0432(8) -0.0002(8) 0.0121(6) 0.0067(7)
    C4 0.0491(6) 0.0447(7) 0.0363(6) 0.0042(5) 0.0201(5) 0.0004(5)
    C5 0.0493(7) 0.0565(8) 0.0298(6) -0.0035(5) 0.0104(5) 0.0000(5)
    C6 0.0461(9) 0.0492(10) 0.0340(8) 0.000 0.0085(7) 0.000
    C7 0.0861(11) 0.0587(9) 0.0385(7) 0.0055(8) 0.0240(7) -0.0053(6)
    C8 0.119(2) 0.0472(12) 0.0468(12) 0.000 0.0308(13) 0.000
    N1 0.0756(8) 0.0596(8) 0.0484(7) 0.0084(6) 0.0332(6) 0.0117(6)
    N2 0.0489(6) 0.0689(8) 0.0387(6) -0.0036(5) 0.0157(5) 0.0063(5)
    O1 0.0553(6) 0.0703(7) 0.0374(5) -0.0130(5) 0.0162(4) -0.0022(4)
    Cl1 0.0778(3) 0.0608(3) 0.0815(4) -0.02286(19) 0.0447(2) -0.01437(19)
_geom_special_details
;
 All esds (except the esd in the dihedral angle between two l.s. planes)
 are estimated using the full covariance matrix.  The cell esds are taken
 into account individually in the estimation of esds in distances, angles
 and torsion angles; correlations between esds in cell parameters are only
 used when they are defined by crystal symmetry.  An approximate (isotropic)
 treatment of cell esds is used for estimating esds involving l.s. planes.
;
loop_
    _geom_bond_atom_site_label_1
    _geom_bond_atom_site_label_2
    _geom_bond_site_symmetry_2
    _geom_bond_distance
    _geom_bond_publ_flag
    C1 N1 . 1.303(2) ?
    C1 C4 . 1.4064(18) ?
    C1 Cl1 . 1.7229(15) ?
    C2 N1 . 1.340(2) ?
    C2 C3 . 1.362(2) ?
    C2 H2 . 0.9300 ?
    C3 N2 . 1.345(2) ?
    C3 H3 . 0.9300 ?
    C4 N2 . 1.2996(18) ?
    C4 O1 . 1.3584(16) ?
    C5 C7 . 1.373(2) ?
    C5 C6 . 1.3789(17) ?
    C5 O1 . 1.3991(17) ?
    C6 C5 2 1.3789(17) ?
    C6 H6 . 0.9300 ?
    C7 C8 . 1.379(2) ?
    C7 H7 . 0.9300 ?
    C8 C7 2 1.379(2) ?
    C8 H8 . 0.9300 ?
loop_
    _geom_angle_atom_site_label_1
    _geom_angle_atom_site_label_2
    _geom_angle_atom_site_label_3
    _geom_angle_site_symmetry_1
    _geom_angle_site_symmetry_3
    _geom_angle
    _geom_angle_publ_flag
    N1 C1 C4 . . 121.76(14) ?
    N1 C1 Cl1 . . 118.42(11) ?
    C4 C1 Cl1 . . 119.81(11) ?
    N1 C2 C3 . . 121.90(14) ?
    N1 C2 H2 . . 119.0 ?
    C3 C2 H2 . . 119.0 ?
    N2 C3 C2 . . 121.51(15) ?
    N2 C3 H3 . . 119.2 ?
    C2 C3 H3 . . 119.2 ?
    N2 C4 O1 . . 120.78(11) ?
    N2 C4 C1 . . 121.62(12) ?
    O1 C4 C1 . . 117.60(12) ?
    C7 C5 C6 . . 122.18(14) ?
    C7 C5 O1 . . 120.12(13) ?
    C6 C5 O1 . . 117.57(14) ?
    C5 C6 C5 . 2 117.45(19) ?
    C5 C6 H6 . . 121.3 ?
    C5 C6 H6 2 . 121.3 ?
    C5 C7 C8 . . 118.51(15) ?
    C5 C7 H7 . . 120.7 ?
    C8 C7 H7 . . 120.7 ?
    C7 C8 C7 2 . 121.1(2) ?
    C7 C8 H8 2 . 119.4 ?
    C7 C8 H8 . . 119.4 ?
    C1 N1 C2 . . 116.50(13) ?
    C4 N2 C3 . . 116.71(13) ?
    C4 O1 C5 . . 116.90(10) ?
loop_
    _geom_torsion_atom_site_label_1
    _geom_torsion_atom_site_label_2
    _geom_torsion_atom_site_label_3
    _geom_torsion_atom_site_label_4
    _geom_torsion_site_symmetry_1
    _geom_torsion_site_symmetry_2
    _geom_torsion_site_symmetry_3
    _geom_torsion_site_symmetry_4
    _geom_torsion
    _geom_torsion_publ_flag
    N1 C2 C3 N2 . . . . -0.1(3) ?
    N1 C1 C4 N2 . . . . 0.0(2) ?
    Cl1 C1 C4 N2 . . . . 179.08(11) ?
    N1 C1 C4 O1 . . . . 179.94(13) ?
    Cl1 C1 C4 O1 . . . . -0.95(17) ?
    C7 C5 C6 C5 . . . 2 -1.04(11) ?
    O1 C5 C6 C5 . . . 2 -176.94(13) ?
    C6 C5 C7 C8 . . . . 2.0(2) ?
    O1 C5 C7 C8 . . . . 177.84(11) ?
    C5 C7 C8 C7 . . . 2 -0.99(11) ?
    C4 C1 N1 C2 . . . . -0.2(2) ?
    Cl1 C1 N1 C2 . . . . -179.30(12) ?
    C3 C2 N1 C1 . . . . 0.3(3) ?
    O1 C4 N2 C3 . . . . -179.81(14) ?
    C1 C4 N2 C3 . . . . 0.2(2) ?
    C2 C3 N2 C4 . . . . -0.1(3) ?
    N2 C4 O1 C5 . . . . 0.4(2) ?
    C1 C4 O1 C5 . . . . -179.61(12) ?
    C7 C5 O1 C4 . . . . 75.09(18) ?
    C6 C5 O1 C4 . . . . -108.92(13) ?
_iucr_refine_instructions_details
;
TITL 143A in C2/c
CELL  0.71073   9.9618  10.2196  14.6010   90.000  106.231   90.000
ZERR     4.00   0.0003   0.0004   0.0006    0.000    0.002    0.000
LATT   7
SYMM  - X,   Y, 1/2 - Z
SFAC  C    H    N    O    CL
UNIT  56   32   16   8    8
MERG   2
FMAP   2
PLAN   25
L.S.   10
BOND $H
ACTA
CONF
SIZE 0.20 0.25 0.30
WGHT    0.068500    0.553300
FVAR       0.15345
C1    1    0.107696    0.375136   -0.026701    11.00000    0.05815    0.03828 =
         0.05114   -0.00063    0.03078    0.00295
C2    1   -0.074661    0.321342   -0.151002    11.00000    0.06811    0.08754 =
         0.03902    0.01069    0.01745    0.01070
AFIX  43
H2    2   -0.120348    0.324642   -0.215893    11.00000   -1.20000
AFIX   0
C3    1   -0.134278    0.253625   -0.092164    11.00000    0.05275    0.08854 =
         0.04320    0.00674    0.01206   -0.00023
AFIX  43
H3    2   -0.219596    0.212083   -0.117809    11.00000   -1.20000
AFIX   0
C4    1    0.046541    0.305170    0.034263    11.00000    0.04907    0.04471 =
         0.03630    0.00043    0.02006    0.00425
C5    1    0.054766    0.231213    0.188137    11.00000    0.04931    0.05653 =
         0.02982   -0.00003    0.01042   -0.00352
C6    1    0.000000    0.301258    0.250000    10.50000    0.04613    0.04921 =
         0.03395    0.00000    0.00853    0.00000
AFIX  43
H6    2    0.000000    0.392260    0.250000    10.50000   -1.20000
AFIX   0
C7    1    0.057766    0.096857    0.188009    11.00000    0.08610    0.05866 =
         0.03847   -0.00531    0.02401    0.00551
AFIX  43
H7    2    0.097864    0.051627    0.147026    11.00000   -1.20000
AFIX   0
C8    1    0.000000    0.030535    0.250000    10.50000    0.11882    0.04716 =
         0.04684    0.00000    0.03081    0.00000
AFIX  43
H8    2    0.000000   -0.060466    0.250000    10.50000   -1.20000
AFIX   0
N1    3    0.047954    0.383365   -0.118090    11.00000    0.07563    0.05958 =
         0.04842    0.01167    0.03325    0.00837
N2    3   -0.072569    0.245454    0.002212    11.00000    0.04889    0.06890 =
         0.03871    0.00634    0.01574   -0.00359
O1    4    0.116554    0.301891    0.128527    11.00000    0.05530    0.07034 =
         0.03739   -0.00217    0.01622   -0.01302
CL1   5    0.264600    0.454561    0.019594    11.00000    0.07779    0.06077 =
         0.08155   -0.01437    0.04473   -0.02286
HKLF 4
REM  143A in C2/c
REM R1 =  0.0356 for   1552 Fo > 4sig(Fo)  and  0.0403 for all   1781 data
REM    101 parameters refined using      0 restraints
END
WGHT      0.0597      0.5797
REM Highest difference peak  0.249,  deepest hole -0.308,  1-sigma level  0.052
Q1    1   0.0244  0.2613  0.2195  11.00000  0.05    0.25
Q2    1   0.0771  0.3611  0.0104  11.00000  0.05    0.23
Q3    1   0.2647  0.4360  0.0748  11.00000  0.05    0.21
Q4    1  -0.0438  0.3143  0.0186  11.00000  0.05    0.19
Q5    1   0.0345  0.1664  0.1842  11.00000  0.05    0.18
Q6    1   0.0637  0.3995 -0.0707  11.00000  0.05    0.16
Q7    1  -0.1122  0.2176  0.0321  11.00000  0.05    0.14
Q8    1   0.1654  0.4193  0.0010  11.00000  0.05    0.13
Q9    1   0.1828  0.3431  0.1563  11.00000  0.05    0.13
Q10   1   0.0281  0.0772  0.2161  11.00000  0.05    0.12
Q11   1  -0.2510  0.2587 -0.0976  11.00000  0.05    0.12
Q12   1   0.0910  0.4013 -0.1534  11.00000  0.05    0.12
Q13   1   0.1632  0.0743  0.1633  11.00000  0.05    0.11
Q14   1  -0.0108  0.4667 -0.0096  11.00000  0.05    0.11
Q15   1   0.2632 -0.0341  0.2598  11.00000  0.05    0.10
Q16   1  -0.0257  0.4359  0.0163  11.00000  0.05    0.10
Q17   1   0.0092  0.3263 -0.1329  11.00000  0.05    0.10
Q18   1   0.0185  0.0446  0.0348  11.00000  0.05    0.10
Q19   1   0.0479  0.3253  0.2658  11.00000  0.05    0.10
Q20   1   0.4325  0.4980  0.0040  11.00000  0.05    0.10
Q21   1   0.3460  0.2916  0.0744  11.00000  0.05    0.10
Q22   1  -0.3545  0.3188 -0.0996  11.00000  0.05    0.10
Q23   1   0.0413  0.4658  0.0520  11.00000  0.05    0.09
Q24   1  -0.3503  0.2125 -0.0876  11.00000  0.05    0.09
Q25   1  -0.0677  0.4759 -0.0608  11.00000  0.05    0.09
;
