# Supplementary material for: 1,3-Bis[(3-chloro­pyrazin-2-yl)­oxy]benzene
Source: Acta Crystallogr Sect E Struct Rep Online. 2013 Apr 30;69(Pt 5):o815. doi: 10.1107/S160053681301129X (PMC3648331; doi:10.1107/S160053681301129X)
Supplement: Supplementary file 2 [file e-69-0o815-Isup2.hkl]

#
# h,k,l, Fc-squared, Fo-squared, sigma(Fo-squared) and status flag
#
data_I
_shelx_title ' 143A in C2/c'
_shelx_refln_list_code          4
_shelx_F_calc_maximum      225.36
_exptl_crystal_F_000       680.00
_reflns_d_resolution_high  0.7482
 
loop_
 _symmetry_equiv_pos_as_xyz
 'x, y, z'
 '-x, y, -z+1/2'
 'x+1/2, y+1/2, z'
 '-x+1/2, y+1/2, -z+1/2'
 '-x, -y, -z'
 'x, -y, z-1/2'
 '-x+1/2, -y+1/2, -z'
 'x+1/2, -y+1/2, z-1/2'
 
_cell_length_a     9.9618
_cell_length_b    10.2196
_cell_length_c    14.6010
_cell_angle_alpha  90.000
_cell_angle_beta  106.231
_cell_angle_gamma  90.000
 
_shelx_F_squared_multiplier     1.000
 
loop_
 _refln_index_h
 _refln_index_k
 _refln_index_l
 _refln_F_squared_calc
 _refln_F_squared_meas
 _refln_F_squared_sigma
 _refln_observed_status
   2   0   0    13738.55    13524.25    293.91 o
   4   0   0      490.15      433.99      6.29 o
   6   0   0     6151.68     6500.16     98.31 o
   8   0   0       80.89       67.58      2.34 o
  10   0   0      193.49      183.71      4.52 o
  12   0   0        8.50        6.96      1.93 o
   1   1   0     1437.10     1616.25     22.04 o
   3   1   0       94.69       73.94      1.04 o
   5   1   0     1887.73     1978.23     21.89 o
   7   1   0      248.52      238.27      3.43 o
   9   1   0       51.66       57.19      1.59 o
  11   1   0       29.63       32.45      1.42 o
   0   2   0    10679.14    10538.99    196.69 o
   2   2   0    20606.11    19363.62    207.40 o
   4   2   0     9452.31     9363.81    128.59 o
   6   2   0       30.41       18.87      1.20 o
   8   2   0      315.13      303.96      4.21 o
  10   2   0        0.05        1.52      0.72 o
  12   2   0       25.36       22.39      1.56 o
   1   3   0    18142.97    17870.02    237.46 o
   3   3   0       20.56       25.45      0.94 o
   5   3   0      141.95      173.01      2.29 o
   7   3   0       22.66       25.52      0.96 o
   9   3   0      145.78      135.72      2.50 o
  11   3   0        8.66        7.15      0.97 o
   0   4   0     3079.67     3068.04     46.48 o
   2   4   0     1011.07      954.96     10.59 o
   4   4   0      251.63      252.67      2.79 o
   6   4   0      116.90      108.98      2.49 o
   8   4   0       93.73       96.13      1.85 o
  10   4   0       87.11       84.85      2.08 o
  12   4   0        3.83        3.71      1.15 o
   1   5   0      938.51     1019.07     11.28 o
   3   5   0       59.30       52.29      1.83 o
   5   5   0       10.05       18.80      3.73 o
   7   5   0        0.07        0.87      0.79 o
   9   5   0       19.64       26.24      1.24 o
  11   5   0        1.28        0.42      1.12 o
   0   6   0     1041.03     1254.80     29.11 o
   2   6   0       17.34       23.24      0.83 o
   4   6   0        7.72        7.09      0.52 o
   6   6   0       16.00       16.11      0.81 o
   8   6   0       70.19       70.89      2.08 o
  10   6   0       10.84        9.17      1.11 o
   1   7   0       76.13       79.00      1.65 o
   3   7   0       30.27       31.55      1.63 o
   5   7   0       48.17       43.55      1.42 o
   7   7   0      347.66      353.12      7.09 o
   9   7   0        2.77        3.11      1.67 o
   0   8   0      106.99      120.91      9.34 o
   2   8   0      469.24      452.31      6.69 o
   4   8   0      375.72      374.32      5.93 o
   6   8   0        3.03        3.03      0.82 o
   8   8   0       21.95       18.76      1.62 o
  10   8   0        2.34        1.06      1.50 o
   1   9   0       17.77       19.59      2.01 o
   3   9   0      134.31      124.28      3.90 o
   5   9   0       91.52       96.37      3.06 o
   7   9   0        1.71        4.53      1.00 o
   9   9   0      110.06      113.63      3.59 o
   0  10   0       45.74       45.86      3.40 o
   2  10   0      606.50      594.98     15.29 o
   4  10   0      115.10      116.87      4.05 o
   6  10   0       67.97       64.63      2.53 o
   8  10   0       12.64       12.87      1.73 o
   1  11   0       37.00       44.43      3.40 o
   3  11   0        1.03       -0.33      1.33 o
   5  11   0       29.12       30.51      2.69 o
   7  11   0       45.69       48.36      3.29 o
   0  12   0      296.35      284.95     10.62 o
   2  12   0       34.82       40.79      2.70 o
   4  12   0       57.83       62.67      5.73 o
   6  12   0       22.76       26.33      2.03 o
   1  13   0       95.65      118.71      7.86 o
   3  13   0        6.97        7.01      1.80 o
 -11   1   1       52.81       51.48      1.74 o
  -9   1   1       88.06       84.79      1.95 o
  -7   1   1       20.86       21.26      0.94 o
  -5   1   1      592.19      571.70      7.43 o
  -3   1   1      641.42      670.16      7.47 o
  -1   1   1       34.60       63.22      0.98 o
   1   1   1     7754.63     7984.38     94.61 o
   3   1   1     1067.42     1149.19     11.67 o
   5   1   1      571.23      609.98      6.19 o
   7   1   1        3.73        5.74      0.57 o
   9   1   1       92.85       84.07      1.98 o
  11   1   1       33.73       30.26      1.61 o
 -12   2   1       25.03       25.74      1.42 o
 -10   2   1       38.59       46.09      1.55 o
  -8   2   1       44.36       38.21      1.28 o
  -6   2   1     1033.56     1010.69     11.50 o
  -4   2   1     1872.45     1948.88     19.60 o
  -2   2   1    10266.35    10712.38    105.25 o
   0   2   1     3962.20     3996.23     80.50 o
   2   2   1      105.70      109.40      1.34 o
   4   2   1     1380.51     1476.86     18.25 o
   6   2   1       10.52        8.36      0.52 o
   8   2   1      534.73      491.09      5.86 o
  10   2   1       32.36       20.60      1.14 o
  12   2   1       21.38       22.38      1.78 o
 -11   3   1       44.21       46.96      1.68 o
  -9   3   1        2.32        3.88      0.74 o
  -7   3   1      713.41      725.70      8.61 o
  -5   3   1     1891.89     1911.25     19.42 o
  -3   3   1       63.55       91.22      1.28 o
  -1   3   1    19138.53    18894.51    199.84 o
   1   3   1     8267.09     8658.87    111.29 o
   3   3   1      178.27      140.35      1.97 o
   5   3   1     1099.97     1183.71     15.29 o
   7   3   1      210.06      197.76      2.83 o
   9   3   1        1.30       -0.28      0.67 o
  11   3   1        4.05        3.27      1.00 o
 -12   4   1        5.68        5.47      1.21 o
 -10   4   1       76.48       79.65      2.11 o
  -8   4   1      400.96      394.62      5.22 o
  -6   4   1       85.88       77.67      1.96 o
  -4   4   1       27.34       27.05      0.80 o
  -2   4   1      171.11      153.69      2.07 o
   0   4   1      930.28     1087.90     13.11 o
   2   4   1     3810.81     4061.07     52.35 o
   4   4   1      140.41      113.87      1.88 o
   6   4   1      637.44      674.50      8.12 o
   8   4   1        1.38        4.43      0.62 o
  10   4   1      191.28      180.99      3.57 o
 -11   5   1        7.08        5.99      1.11 o
  -9   5   1      259.15      251.91      4.06 o
  -7   5   1       34.96       34.20      1.18 o
  -5   5   1     1035.68      971.58     10.10 o
  -3   5   1    10686.05    10855.61    114.28 o
  -1   5   1       23.25       10.80      0.41 o
   1   5   1     4290.19     4297.39     65.15 o
   3   5   1     2953.07     2979.56     34.81 o
   5   5   1      647.26      634.93      6.84 o
   7   5   1      228.97      206.88      3.21 o
   9   5   1        2.71        6.44      0.81 o
  11   5   1        8.89        8.93      1.43 o
 -10   6   1       40.29       42.61      2.43 o
  -8   6   1       56.70       56.18      1.81 o
  -6   6   1       50.57       51.42      1.34 o
  -4   6   1       89.15       90.89      1.58 o
  -2   6   1      187.80      208.79      2.78 o
   0   6   1      832.86      888.36      9.99 o
   2   6   1       81.83       89.39      3.49 o
   4   6   1       70.86       68.39      1.55 o
   6   6   1       89.19       98.27      2.90 o
   8   6   1      309.95      303.75      4.74 o
  10   6   1        8.36       10.50      1.24 o
 -11   7   1       33.96       34.22      2.70 o
  -9   7   1       10.23       10.93      1.47 o
  -7   7   1      675.17      641.49     10.78 o
  -5   7   1      344.64      327.29      4.70 o
  -3   7   1      746.87      692.99      9.60 o
  -1   7   1     1192.51     1179.39     12.13 o
   1   7   1     2118.87     2144.87     47.64 o
   3   7   1      713.26      703.87     14.26 o
   5   7   1      398.98      385.75      5.34 o
   7   7   1        9.66       11.70      1.10 o
   9   7   1      158.29      150.00      4.28 o
 -10   8   1        0.35        1.65      1.49 o
  -8   8   1       66.78       70.33      2.70 o
  -6   8   1       21.81       19.86      1.17 o
  -4   8   1        2.48        3.73      1.16 o
  -2   8   1       56.30       61.58      2.70 o
   0   8   1       14.09       13.75      0.98 o
   2   8   1       34.99       50.83      1.96 o
   4   8   1        0.59        0.77      1.08 o
   6   8   1      104.74      100.42      2.30 o
   8   8   1       16.04       16.26      1.35 o
  10   8   1       36.70       33.83      2.70 o
  -9   9   1       42.03       42.72      2.76 o
  -7   9   1       64.98       61.35      2.06 o
  -5   9   1       17.28       18.14      1.09 o
  -3   9   1      536.11      542.32     11.41 o
  -1   9   1      240.39      235.11      7.22 o
   1   9   1        0.09        0.00      0.65 o
   3   9   1      372.56      360.13      5.77 o
   5   9   1       65.04       67.54      3.02 o
   7   9   1      161.73      164.32      3.23 o
   9   9   1        1.15        0.00      1.50 o
  -8  10   1       24.73       30.61      2.76 o
  -6  10   1        0.86        0.52      1.18 o
  -4  10   1        5.09       11.47      5.10 o
  -2  10   1      257.92      254.37      6.61 o
   0  10   1       78.46       63.97      4.67 o
   2  10   1        3.51        7.13      1.50 o
   4  10   1        4.18        5.97      1.50 o
   6  10   1        0.49       -0.42      0.98 o
   8  10   1        3.93        2.84      1.34 o
  -7  11   1       30.03       36.61      3.83 o
  -5  11   1       17.12       15.30      1.72 o
  -3  11   1      122.12      116.81      4.20 o
  -1  11   1       12.29       18.87      1.93 o
   1  11   1      165.47      155.25      4.80 o
   3  11   1      124.11      105.94      4.05 o
   5  11   1       46.63       52.82      2.45 o
   7  11   1        0.44        0.71      1.23 o
  -6  12   1       28.58       33.60      2.61 o
  -4  12   1        0.29       -0.75      1.33 o
  -2  12   1       23.05       17.65      2.10 o
   0  12   1        0.14        0.85      3.40 o
   2  12   1       38.32       28.28      3.61 o
   4  12   1        2.84        2.12      2.34 o
  -3  13   1        3.94        1.49      1.80 o
  -1  13   1       64.23       70.39      3.74 o
   1  13   1       27.96       25.41      2.54 o
   3  13   1        0.01       -0.46      1.63 o
 -12   0   2        3.08        2.63      1.37 o
 -10   0   2       86.35       85.36      2.89 o
  -8   0   2      257.50      259.94      5.36 o
  -6   0   2     8219.18     8314.75    125.30 o
  -4   0   2     3714.77     3545.18     53.72 o
  -2   0   2       90.92       98.51      3.40 o
   2   0   2    50785.91    40822.61   1182.56 o
   4   0   2      414.93      435.93      6.32 o
   6   0   2      723.37      783.48     11.24 o
   8   0   2       68.64       66.65      2.13 o
  10   0   2       58.80       59.24      3.14 o
  12   0   2        2.53        1.31      1.93 o
 -13   1   2       20.33       23.13      1.46 o
 -11   1   2       27.60       30.17      1.37 o
  -9   1   2      137.71      141.19      2.55 o
  -7   1   2        2.82        9.67      0.79 o
  -5   1   2     1735.77     1745.69     19.14 o
  -3   1   2        2.70       16.65      0.60 o
  -1   1   2     6118.73     6510.06     69.27 o
   1   1   2     1297.23     1391.38     16.71 o
   3   1   2     3872.13     4016.06     40.59 o
   5   1   2      266.76      273.29      3.14 o
   7   1   2      477.07      479.49      5.25 o
   9   1   2       90.70       88.96      1.98 o
  11   1   2        5.96        5.97      1.25 o
 -12   2   2       49.35       50.64      1.86 o
 -10   2   2      119.58      116.15      2.39 o
  -8   2   2      646.11      654.65      8.00 o
  -6   2   2      195.36      161.72      2.44 o
  -4   2   2     1621.14     1609.94     17.62 o
  -2   2   2    44807.45    37548.79   1617.42 o
   0   2   2      806.91      753.41      9.07 o
   2   2   2       37.04       27.62      0.74 o
   4   2   2     4444.15     4684.89     46.44 o
   6   2   2      416.67      376.05      4.47 o
   8   2   2      239.47      219.41      3.17 o
  10   2   2       15.44       15.48      1.25 o
  12   2   2        0.28       -0.24      1.10 o
 -11   3   2       34.73       36.77      1.57 o
  -9   3   2        8.07        9.68      0.85 o
  -7   3   2      749.33      754.15      8.93 o
  -5   3   2      611.62      700.47      8.13 o
  -3   3   2      436.94      480.18      5.08 o
  -1   3   2      595.74      728.26     10.05 o
   1   3   2        1.73        2.61      0.45 o
   3   3   2     2406.15     2512.27     24.81 o
   5   3   2       70.51       56.10      1.14 o
   7   3   2       35.94       41.87      1.33 o
   9   3   2        2.68        0.92      0.81 o
  11   3   2       59.82       57.06      2.41 o
 -12   4   2       10.55       10.10      1.26 o
 -10   4   2       21.38       19.96      1.53 o
  -8   4   2       59.87       53.11      1.47 o
  -6   4   2      664.20      656.78      7.75 o
  -4   4   2     1304.08     1257.21     13.80 o
  -2   4   2      321.16      368.64      4.36 o
   0   4   2     1262.80     1214.77     40.68 o
   2   4   2     4500.65     4791.26     61.73 o
   4   4   2       17.14        9.16      0.50 o
   6   4   2      230.64      224.30      3.30 o
   8   4   2       26.53       20.94      0.95 o
  10   4   2      118.93      125.27      2.70 o
 -11   5   2       19.58       25.93      1.40 o
  -9   5   2        7.65        4.17      0.86 o
  -7   5   2      118.18      121.42      2.23 o
  -5   5   2      709.67      691.25      8.75 o
  -3   5   2     3167.86     3258.36     35.13 o
  -1   5   2      645.30      724.48      8.17 o
   1   5   2     1791.20     1993.44     42.75 o
   3   5   2     1870.92     1992.15     23.49 o
   5   5   2        5.10        2.67      0.47 o
   7   5   2        0.52       -0.41      0.70 o
   9   5   2       49.96       47.08      2.51 o
  11   5   2       35.48       38.34      2.65 o
 -10   6   2       56.87       54.49      2.21 o
  -8   6   2       68.66       71.61      1.82 o
  -6   6   2       13.33       17.25      0.88 o
  -4   6   2       90.49       85.57      1.65 o
  -2   6   2       81.86      115.32      2.44 o
   0   6   2      194.87      172.97      4.05 o
   2   6   2        9.68       21.37      0.96 o
   4   6   2        6.83        5.93      0.98 o
   6   6   2        7.06       10.36      0.97 o
   8   6   2       25.66       24.91      1.12 o
  10   6   2       12.88       15.51      1.25 o
 -11   7   2        8.48       11.72      2.66 o
  -9   7   2      131.61      144.23      3.92 o
  -7   7   2        0.45       -0.14      0.98 o
  -5   7   2      152.46      135.99      2.86 o
  -3   7   2      369.82      341.65      5.96 o
  -1   7   2      131.27      142.99      2.96 o
   1   7   2      242.27      252.11      4.74 o
   3   7   2       89.36       86.79      2.43 o
   5   7   2       11.64       11.28      0.84 o
   7   7   2       56.03       64.32      4.04 o
   9   7   2      167.31      178.88      4.82 o
 -10   8   2       47.71       54.11      2.61 o
  -8   8   2        9.67        6.49      1.63 o
  -6   8   2       21.95       21.22      1.27 o
  -4   8   2     1602.68     1583.95     24.02 o
  -2   8   2       52.12       53.14      2.40 o
   0   8   2       26.92       26.67      1.47 o
   2   8   2      914.03      880.58     20.17 o
   4   8   2       40.60       37.71      1.98 o
   6   8   2        1.17       -0.59      0.68 o
   8   8   2        4.71        3.73      1.43 o
  -9   9   2       53.89       57.89      2.67 o
  -7   9   2      164.07      157.13      3.44 o
  -5   9   2      120.22      100.91      3.02 o
  -3   9   2      264.49      264.88      6.61 o
  -1   9   2        0.46       -0.90      0.90 o
   1   9   2      482.79      479.29     23.49 o
   3   9   2        0.26        1.23      0.87 o
   5   9   2      255.99      255.45      4.40 o
   7   9   2       50.02       56.22      1.89 o
   9   9   2        8.58       13.13      1.79 o
  -8  10   2       76.00       87.50      3.90 o
  -6  10   2      125.46      122.78      3.59 o
  -4  10   2      100.53       99.03      5.73 o
  -2  10   2      410.90      400.08      9.01 o
   0  10   2      426.90      417.03      9.31 o
   2  10   2       87.29       93.49      3.44 o
   4  10   2      100.15       96.67      5.10 o
   6  10   2       47.65       41.70      1.70 o
   8  10   2        4.57        6.61      1.54 o
  -7  11   2       26.83       31.91      2.18 o
  -5  11   2       42.69       42.93      2.36 o
  -3  11   2       39.09       37.59      4.46 o
  -1  11   2        2.42        2.12      1.50 o
   1  11   2        0.19        0.64      1.20 o
   3  11   2       89.34       92.67      3.74 o
   5  11   2       18.55       24.95      1.79 o
   7  11   2       32.70       33.12      3.82 o
  -6  12   2      104.42      119.83      3.84 o
  -4  12   2        8.17        8.65      1.93 o
  -2  12   2      136.90      138.08      4.80 o
   0  12   2      143.89      159.89      5.10 o
   2  12   2       37.21       31.54      3.18 o
   4  12   2       41.38       43.96      3.00 o
  -3  13   2        0.05        0.31      1.63 o
  -1  13   2       23.26       26.58      2.70 o
   1  13   2        1.95        1.91      1.80 o
   3  13   2        0.02        0.42      1.50 o
 -13   1   3       33.97       36.99      1.72 o
 -11   1   3        3.11        3.31      0.85 o
  -9   1   3       39.98       41.61      1.49 o
  -7   1   3       77.55       87.92      1.72 o
  -5   1   3       32.28       30.86      1.14 o
  -3   1   3     3546.57     3682.06     39.33 o
  -1   1   3     4343.67     4427.39     43.49 o
   1   1   3     2578.12     2905.83     34.61 o
   3   1   3     4411.03     4682.43     50.00 o
   5   1   3      287.43      312.70      3.51 o
   7   1   3       49.16       52.56      1.26 o
   9   1   3        5.98        1.52      0.86 o
  11   1   3       10.39        8.16      1.37 o
 -12   2   3       14.30       18.00      1.22 o
 -10   2   3       64.02       70.21      1.91 o
  -8   2   3       15.81       15.05      1.30 o
  -6   2   3       10.63       15.41      0.75 o
  -4   2   3     2608.66     2693.55     29.10 o
  -2   2   3     5378.09     5674.33     58.99 o
   0   2   3       62.35       61.15      1.05 o
   2   2   3       10.41       11.78      0.50 o
   4   2   3     1536.78     1721.35     17.46 o
   6   2   3       53.13       59.34      1.24 o
   8   2   3       24.30       21.15      1.05 o
  10   2   3       70.85       72.78      2.40 o
 -11   3   3       32.60       33.36      1.50 o
  -9   3   3       15.57       17.00      0.99 o
  -7   3   3     2333.27     2342.37     25.78 o
  -5   3   3      681.72      711.06      8.24 o
  -3   3   3      121.26      115.17      1.63 o
  -1   3   3    12670.37    12443.16    154.05 o
   1   3   3     1766.93     1845.07     21.87 o
   3   3   3      584.30      559.67      5.54 o
   5   3   3      249.24      248.26      3.11 o
   7   3   3       45.78       45.81      1.27 o
   9   3   3        2.81        1.49      0.75 o
  11   3   3        1.13        0.77      1.09 o
 -12   4   3       12.96       13.52      1.24 o
 -10   4   3       32.37       35.29      1.50 o
  -8   4   3        9.10        9.92      1.32 o
  -6   4   3     1789.08     1749.34     19.40 o
  -4   4   3     1552.41     1756.33     18.81 o
  -2   4   3       48.12       59.59      1.40 o
   0   4   3       21.21       28.75      0.74 o
   2   4   3      737.00      796.35      8.39 o
   4   4   3      590.66      550.34      5.92 o
   6   4   3      690.67      640.85      7.76 o
   8   4   3       91.21      118.09      2.35 o
  10   4   3        2.58        2.26      1.07 o
 -11   5   3       22.78       25.37      1.43 o
  -9   5   3      401.27      400.95      6.52 o
  -7   5   3      325.30      312.13      4.59 o
  -5   5   3      524.30      490.85      5.89 o
  -3   5   3     9412.67     9256.78    108.16 o
  -1   5   3     1804.35     1839.81     36.79 o
   1   5   3      376.17      309.22      5.27 o
   3   5   3     3554.11     3726.46     43.33 o
   5   5   3        2.64        0.40      0.44 o
   7   5   3      130.24      109.25      2.29 o
   9   5   3       48.76       51.71      2.06 o
  11   5   3       22.94       23.50      2.24 o
 -10   6   3       39.13       44.07      1.94 o
  -8   6   3      269.61      271.24      4.71 o
  -6   6   3      782.89      772.37     10.71 o
  -4   6   3      428.51      420.41      5.51 o
  -2   6   3      247.95      265.77      4.60 o
   0   6   3     2895.53     2978.56     87.10 o
   2   6   3      115.66      117.22      2.44 o
   4   6   3      611.58      627.56      8.82 o
   6   6   3        0.73        1.10      0.75 o
   8   6   3      169.64      167.74      3.54 o
  10   6   3       95.92      105.03      2.84 o
 -11   7   3       66.75       56.46      2.70 o
  -9   7   3      115.72      117.73      4.38 o
  -7   7   3        0.44       -0.42      0.87 o
  -5   7   3     4808.46     4650.20     59.16 o
  -3   7   3        2.20        1.82      0.62 o
  -1   7   3      352.46      312.81      4.51 o
   1   7   3     3233.86     3350.42    126.16 o
   3   7   3       60.58       46.83      1.68 o
   5   7   3      760.51      711.90      9.98 o
   7   7   3        1.52        0.39      1.05 o
   9   7   3        0.57        2.21      1.43 o
 -10   8   3        1.43        0.87      2.10 o
  -8   8   3       27.68       25.30      1.87 o
  -6   8   3      147.57      153.87      3.17 o
  -4   8   3      354.57      354.36      7.95 o
  -2   8   3        1.20        1.03      0.64 o
   0   8   3       29.42       34.51      1.29 o
   2   8   3       59.11       69.24      2.28 o
   4   8   3        5.56        9.34      1.20 o
   6   8   3       74.15       82.24      3.43 o
   8   8   3       16.79       16.04      1.80 o
  -9   9   3       47.53       48.47      2.53 o
  -7   9   3      242.32      231.93      4.54 o
  -5   9   3       45.08       45.43      2.11 o
  -3   9   3      301.12      294.80      7.21 o
  -1   9   3      660.55      698.99     19.53 o
   1   9   3        4.66        5.24      1.04 o
   3   9   3      126.51      127.34      3.49 o
   5   9   3       11.19       11.50      1.00 o
   7   9   3      162.97      153.40      6.03 o
  -8  10   3       40.24       47.96      4.25 o
  -6  10   3        5.16        5.89      1.37 o
  -4  10   3       37.74       27.76      3.18 o
  -2  10   3       48.23       48.07      2.54 o
   0  10   3       13.37       11.58      1.63 o
   2  10   3       23.13       19.77      2.12 o
   4  10   3        7.35        8.60      1.37 o
   6  10   3        0.09        1.72      1.29 o
  -7  11   3        1.37       -0.17      1.29 o
  -5  11   3       27.65       33.27      2.37 o
  -3  11   3       67.69       70.42      5.10 o
  -1  11   3       23.59       25.59      2.10 o
   1  11   3        0.27        0.42      1.20 o
   3  11   3       17.32       17.57      2.34 o
   5  11   3       11.04       12.27      1.54 o
  -6  12   3       23.75       27.33      2.24 o
  -4  12   3        1.96        2.47      1.63 o
  -2  12   3        0.16        1.27      1.50 o
   0  12   3        0.65        1.91      1.50 o
   2  12   3       15.44       15.64      1.93 o
   4  12   3       21.24       17.78      2.55 o
  -3  13   3        0.20       -1.50      1.50 o
  -1  13   3       17.72       16.52      2.24 o
   1  13   3       27.32       29.36      4.46 o
 -12   0   4      168.59      170.06      4.66 o
 -10   0   4       11.26       12.58      1.46 o
  -8   0   4      987.53      970.12     16.08 o
  -6   0   4     3479.95     3578.76     54.52 o
  -4   0   4     4557.71     4555.63     68.82 o
  -2   0   4    12768.01    12145.22    183.84 o
   0   0   4     4888.31     4971.55     89.22 o
   2   0   4      235.80      338.60      9.55 o
   4   0   4    10398.97    10041.09    151.08 o
   6   0   4        6.67        8.15      0.84 o
   8   0   4       59.03       61.22      2.61 o
  10   0   4       11.87       14.17      2.04 o
 -13   1   4       23.36       25.68      1.56 o
 -11   1   4       22.87       25.04      1.34 o
  -9   1   4        0.04       -0.54      0.98 o
  -7   1   4      392.25      372.62      4.88 o
  -5   1   4      201.04      269.50      3.49 o
  -3   1   4     1236.57     1374.87     15.00 o
  -1   1   4        2.92        3.90      0.43 o
   1   1   4     5679.44     6002.08     72.37 o
   3   1   4      339.70      340.85      4.13 o
   5   1   4     1170.80     1161.77     12.15 o
   7   1   4      115.26      114.42      2.09 o
   9   1   4       40.88       42.54      1.86 o
  11   1   4       27.01       26.10      1.86 o
 -12   2   4        0.80        1.08      0.86 o
 -10   2   4      230.39      225.80      3.68 o
  -8   2   4     1552.78     1527.73     19.19 o
  -6   2   4      490.75      437.90      5.43 o
  -4   2   4     1388.44     1319.67     14.53 o
  -2   2   4    10961.92    11037.33    115.30 o
   0   2   4     6576.63     6390.14     68.44 o
   2   2   4     4092.36     4431.45     43.34 o
   4   2   4      126.48      145.05      1.98 o
   6   2   4      142.73      147.07      2.09 o
   8   2   4      426.85      437.58      9.12 o
  10   2   4       14.35       15.16      1.34 o
 -11   3   4        4.13        3.41      0.89 o
  -9   3   4       64.23       64.98      1.71 o
  -7   3   4      524.28      510.63      6.40 o
  -5   3   4     1256.43     1296.54     14.45 o
  -3   3   4      885.26     1091.85     11.80 o
  -1   3   4     1513.71     1483.45     18.49 o
   1   3   4      250.99      246.51      3.03 o
   3   3   4        0.12        1.75      0.42 o
   5   3   4      564.52      544.44      6.06 o
   7   3   4      119.41      132.21      2.45 o
   9   3   4        6.32        4.04      0.95 o
  11   3   4        0.05       -1.03      1.03 o
 -12   4   4       68.25       73.58      2.53 o
 -10   4   4       71.53       64.47      1.97 o
  -8   4   4      121.63      128.36      2.34 o
  -6   4   4     1240.13     1177.72     13.36 o
  -4   4   4     3672.37     3709.79     53.09 o
  -2   4   4     2119.44     2480.12     26.78 o
   0   4   4     2468.34     2601.44     32.56 o
   2   4   4       15.36       15.03      0.95 o
   4   4   4     1317.56     1357.42     12.93 o
   6   4   4       47.14       43.24      1.39 o
   8   4   4       53.87       48.79      1.56 o
  10   4   4       43.78       41.95      2.39 o
 -11   5   4       15.74       23.10      1.40 o
  -9   5   4        7.89        6.61      0.93 o
  -7   5   4       38.02       37.13      1.80 o
  -5   5   4     1400.60     1372.22     16.55 o
  -3   5   4      982.37     1121.69     11.52 o
   1   5   4       32.51       36.93      0.97 o
   3   5   4      354.70      363.37      4.92 o
   5   5   4      341.98      330.94      4.77 o
   7   5   4       24.19       28.11      1.32 o
   9   5   4       67.38       68.19      2.90 o
 -10   6   4       25.63       22.75      1.31 o
  -8   6   4       73.12       67.07      2.11 o
  -6   6   4     1179.80     1152.03     18.82 o
  -4   6   4      394.13      352.84      5.36 o
  -2   6   4       46.09       39.30      1.46 o
   0   6   4      128.77      153.72      3.78 o
   2   6   4       83.66       99.25      2.97 o
   4   6   4       18.55       23.79      1.13 o
   6   6   4       25.40       29.85      2.04 o
   8   6   4       30.66       37.07      2.18 o
  10   6   4        6.58       10.96      1.38 o
 -11   7   4       12.92       14.43      1.87 o
  -9   7   4      102.84      106.41      5.16 o
  -7   7   4      105.92      112.83      3.17 o
  -5   7   4      458.07      476.78      6.34 o
  -3   7   4     1073.32     1041.56     13.96 o
  -1   7   4      215.95      223.98      4.49 o
   1   7   4      358.48      375.45      6.62 o
   3   7   4      199.69      190.03      3.97 o
   5   7   4       31.19       30.38      1.35 o
   7   7   4        3.63        5.77      1.56 o
   9   7   4       40.36       43.15      2.61 o
 -10   8   4       86.14       96.16      3.35 o
  -8   8   4       45.81       43.28      2.18 o
  -6   8   4       50.98       43.08      3.12 o
  -4   8   4     2145.47     2099.10     30.97 o
  -2   8   4       49.76       51.43      1.96 o
   0   8   4       66.83       68.80      4.31 o
   2   8   4      110.67      106.84      2.83 o
   4   8   4       87.81       78.14      2.70 o
   6   8   4       18.13       19.50      1.59 o
   8   8   4        7.78       12.00      1.59 o
  -9   9   4       72.14       71.50      3.00 o
  -7   9   4        0.40        1.08      1.12 o
  -5   9   4       48.51       43.80      2.03 o
  -3   9   4       31.08       21.60      1.93 o
  -1   9   4       60.06       61.03      2.70 o
   1   9   4       82.49       83.22      8.21 o
   3   9   4      298.64      306.08      6.01 o
   5   9   4       11.92       11.40      2.12 o
   7   9   4       82.14       90.04      3.28 o
  -8  10   4       26.27       31.09      5.31 o
  -6  10   4      437.87      415.61      8.01 o
  -4  10   4       64.27       62.85      3.00 o
  -2  10   4      171.85      171.67      7.43 o
   0  10   4      318.30      312.99      7.51 o
   2  10   4      150.05      153.36      4.65 o
   4  10   4        2.39        0.97      1.23 o
   6  10   4       19.21       17.99      1.79 o
  -7  11   4        0.67        1.05      1.29 o
  -5  11   4       32.66       31.05      2.21 o
  -3  11   4       87.18       90.76      3.74 o
  -1  11   4       10.57        8.33      1.50 o
   1  11   4       40.75       43.81      2.70 o
   3  11   4       15.85       16.48      2.10 o
   5  11   4       96.75      101.49      5.95 o
  -6  12   4        2.08        1.84      1.47 o
  -4  12   4      101.15      117.94      4.65 o
  -2  12   4       75.93       71.90      3.44 o
   0  12   4      102.65      120.63      5.31 o
   2  12   4       17.40       24.00      2.40 o
   4  12   4       12.90       10.19      2.55 o
  -3  13   4       10.81        9.10      1.93 o
  -1  13   4        2.43        3.61      1.80 o
   1  13   4        0.02        2.20      1.63 o
 -13   1   5       23.93       24.70      1.56 o
 -11   1   5        4.17        5.64      0.96 o
  -9   1   5      832.20      820.92      9.91 o
  -7   1   5      106.50      105.44      2.01 o
  -5   1   5      360.68      359.59      5.40 o
  -3   1   5     7286.42     7483.46     79.65 o
  -1   1   5       89.19       93.33      1.32 o
   1   1   5     1318.53     1508.25     18.27 o
   3   1   5      881.99      951.40     11.92 o
   5   1   5      399.21      428.56      5.36 o
   7   1   5        0.00       -0.72      0.72 o
   9   1   5        0.48       -0.08      0.77 o
  11   1   5        3.51        2.88      1.32 o
 -12   2   5       25.15       26.24      1.46 o
 -10   2   5       40.94       37.69      1.45 o
  -8   2   5      345.86      323.79      4.53 o
  -6   2   5      271.17      272.51      3.67 o
  -4   2   5     5216.10     5740.24     61.40 o
  -2   2   5     3002.43     3294.53     39.63 o
   0   2   5     3006.41     3214.80     34.46 o
   2   2   5      102.87       86.14      1.60 o
   4   2   5      565.56      564.42      6.70 o
   6   2   5      362.87      380.48      5.10 o
   8   2   5       42.85       38.57      1.57 o
  10   2   5       37.63       40.07      1.95 o
 -11   3   5       16.67       17.64      1.18 o
  -9   3   5       16.02       16.84      1.33 o
  -7   3   5     2306.24     2296.79     25.32 o
  -5   3   5     1487.54     1459.08     16.18 o
  -3   3   5      662.18      627.81      7.08 o
  -1   3   5     2582.86     2619.79     28.24 o
   1   3   5     1131.49     1095.76     11.30 o
   3   3   5      145.99      141.59      2.11 o
   5   3   5       42.25       29.53      1.06 o
   7   3   5       41.33       39.71      1.33 o
   9   3   5       69.63       67.07      2.26 o
  11   3   5        2.76        3.33      1.40 o
 -12   4   5       58.75       72.55      2.30 o
 -10   4   5       45.34       45.95      1.70 o
  -8   4   5      123.08      119.19      2.28 o
  -6   4   5      203.27      165.21      2.72 o
  -4   4   5       54.32       69.08      2.07 o
  -2   4   5     3693.07     3924.02     58.51 o
   0   4   5      204.39      209.73      2.70 o
   2   4   5     2465.29     2674.47     27.02 o
   4   4   5        8.17       12.36      0.58 o
   6   4   5      623.14      586.80      8.19 o
   8   4   5      110.64      114.79      2.76 o
  10   4   5        0.32        0.19      1.21 o
 -11   5   5      125.17      137.78      3.07 o
  -9   5   5      331.05      335.87      5.73 o
  -7   5   5      603.72      575.78      7.66 o
  -5   5   5     1373.87     1288.52     17.03 o
  -3   5   5     1723.07     1718.39     17.33 o
  -1   5   5     2988.64     2932.08     31.66 o
   1   5   5      745.08      718.61      9.04 o
   3   5   5      489.52      469.68      6.22 o
   5   5   5       42.23       45.07      1.60 o
   7   5   5       18.22       20.66      1.21 o
   9   5   5       95.16       94.27      3.28 o
 -10   6   5       39.64       39.78      1.63 o
  -8   6   5      158.32      155.68      3.75 o
  -6   6   5      594.02      576.30      8.46 o
  -4   6   5       17.19       22.54      0.98 o
  -2   6   5        7.33        7.04      0.51 o
   0   6   5      640.06      710.33      9.89 o
   2   6   5      500.53      494.83      6.43 o
   4   6   5      614.06      618.76      8.65 o
   6   6   5       17.72       23.78      2.04 o
   8   6   5       68.99       70.11      2.15 o
  10   6   5       14.82       19.21      3.18 o
 -11   7   5      100.66       98.79      3.41 o
  -9   7   5      111.44      101.12      3.17 o
  -7   7   5       77.46       76.78      2.09 o
  -5   7   5     1220.46     1153.75     13.86 o
  -3   7   5     1791.72     1735.85     26.13 o
  -1   7   5        0.24        0.64      0.50 o
   1   7   5     1002.20      984.54     15.24 o
   3   7   5      118.81      117.61      2.98 o
   5   7   5      294.32      266.52      6.94 o
   7   7   5        2.67        2.23      1.83 o
   9   7   5        5.37        2.06      1.93 o
 -10   8   5        0.14        0.07      1.62 o
  -8   8   5       15.29       13.94      1.54 o
  -6   8   5      128.70      108.20      2.58 o
  -4   8   5      180.43      173.87      3.39 o
  -2   8   5      860.54      842.75     16.22 o
   0   8   5        1.86        2.64      0.72 o
   2   8   5       94.34      105.92      2.98 o
   4   8   5       50.40       50.93      2.41 o
   6   8   5       10.48       12.12      2.12 o
   8   8   5       28.82       32.46      2.23 o
  -9   9   5       36.61       32.65      2.70 o
  -7   9   5      288.05      273.82      5.87 o
  -5   9   5        5.97        4.67      1.12 o
  -3   9   5       58.14       53.74      2.70 o
  -1   9   5      349.43      362.46      8.11 o
   1   9   5       74.80       77.84      2.67 o
   3   9   5      142.08      141.27      4.97 o
   5   9   5        1.94        0.52      1.33 o
   7   9   5       50.68       49.33      2.53 o
  -8  10   5       29.43       28.03      2.70 o
  -6  10   5       10.34        7.22      2.50 o
  -4  10   5       79.67       64.98      2.61 o
  -2  10   5       29.73       32.18      2.24 o
   0  10   5       38.87       35.12      2.24 o
   2  10   5        0.06        0.76      1.05 o
   4  10   5        0.28        0.52      1.33 o
   6  10   5       14.77       11.38      1.68 o
  -7  11   5        2.40        0.69      1.37 o
  -5  11   5       28.65       24.57      1.96 o
  -3  11   5       38.29       39.31      2.70 o
  -1  11   5        8.53       14.07      1.80 o
   1  11   5       32.98       36.32      2.40 o
   3  11   5       18.35       16.09      2.12 o
   5  11   5       97.10      108.29      5.95 o
  -6  12   5       17.09       13.96      1.79 o
  -4  12   5        9.97       12.51      1.72 o
  -2  12   5       26.40       20.19      2.40 o
   0  12   5        0.31        3.61      1.91 o
   2  12   5       18.81       21.21      2.24 o
   4  12   5        5.04        1.70      2.12 o
  -1  13   5       14.92       11.45      2.10 o
   1  13   5        0.46        0.93      1.63 o
 -12   0   6        2.80        7.34      1.54 o
 -10   0   6      838.35      819.58     14.42 o
  -8   0   6      799.20      756.26     12.91 o
  -6   0   6     1012.92      890.12     14.54 o
  -4   0   6     6506.36     6704.04    101.17 o
  -2   0   6     3068.75     2978.29     60.33 o
   0   0   6    10500.04    10917.52    164.43 o
   2   0   6      278.41      356.62      9.55 o
   4   0   6      497.69      522.80      9.42 o
   6   0   6     4734.49     4539.37     90.45 o
   8   0   6      859.61      836.00     15.06 o
  10   0   6        0.03        0.27      1.37 o
 -13   1   6       21.34       25.89      1.59 o
 -11   1   6        5.06        5.56      0.99 o
  -9   1   6       68.38       74.55      2.73 o
  -7   1   6      300.72      261.61      3.70 o
  -5   1   6      649.77      680.55      7.93 o
  -3   1   6     2562.86     2735.12     29.50 o
  -1   1   6      939.13      996.77     12.98 o
   1   1   6      837.54      858.78     10.67 o
   3   1   6     1498.31     1516.27     18.64 o
   5   1   6      734.78      746.02     11.55 o
   7   1   6       18.81       22.19      1.22 o
   9   1   6       26.09       26.62      1.45 o
 -12   2   6       56.89       61.64      2.06 o
 -10   2   6       61.13       61.62      1.81 o
  -8   2   6     1372.49     1326.78     16.85 o
  -6   2   6     1456.58     1458.74     16.32 o
  -4   2   6      828.78      635.23      7.42 o
  -2   2   6     4338.65     4359.43     45.55 o
   0   2   6       10.38        4.94      0.40 o
   2   2   6     5479.20     5855.90     80.03 o
   4   2   6      223.09      235.79      4.05 o
   6   2   6      795.67      794.46     10.89 o
   8   2   6      405.46      417.98      6.08 o
  10   2   6        0.05       -0.82      1.08 o
 -11   3   6       15.91       15.22      1.28 o
  -9   3   6       19.87       15.90      0.99 o
  -7   3   6      527.47      513.77      6.46 o
  -5   3   6      145.47      174.26      2.61 o
  -3   3   6      549.82      662.19      7.66 o
  -1   3   6     2161.73     2352.80     25.48 o
   1   3   6     1250.14     1269.01     13.01 o
   3   3   6      169.52      171.41      2.37 o
   5   3   6      111.16       97.48      1.93 o
   7   3   6      566.83      571.04      8.38 o
   9   3   6        0.08        0.09      0.95 o
 -12   4   6       71.25       66.25      2.20 o
 -10   4   6      142.85      133.78      2.88 o
  -8   4   6      179.88      192.93      3.37 o
  -6   4   6     1160.44     1046.25     12.01 o
  -4   4   6      568.40      568.95      7.25 o
  -2   4   6      280.78      272.78      3.02 o
   0   4   6      229.35      193.57      2.86 o
   2   4   6        2.18        2.01      0.44 o
   4   4   6      222.15      224.11      3.22 o
   6   4   6      178.96      179.16      3.96 o
   8   4   6       20.90       18.74      1.57 o
  10   4   6        3.61        1.68      1.43 o
 -11   5   6       29.94       33.30      1.67 o
  -9   5   6        0.26        0.95      0.76 o
  -7   5   6       60.03       44.38      1.72 o
  -5   5   6       68.90       65.64      1.59 o
  -3   5   6       54.43       42.81      1.15 o
  -1   5   6       21.08       16.96      0.70 o
   1   5   6      238.42      236.60      4.08 o
   3   5   6       88.50       95.23      1.49 o
   5   5   6       54.12       62.01      1.94 o
   7   5   6       71.17       66.96      3.14 o
   9   5   6       13.18        8.92      1.54 o
 -10   6   6       10.42       11.14      1.32 o
  -8   6   6       50.46       39.37      1.68 o
  -6   6   6       30.35       25.69      1.17 o
  -4   6   6      801.66      822.88     10.06 o
  -2   6   6      424.54      419.80      6.09 o
   0   6   6       88.05       81.03      1.89 o
   2   6   6       24.05       27.86      2.40 o
   4   6   6       59.24       58.80      2.05 o
   6   6   6        5.42        4.56      0.58 o
   8   6   6       31.87       36.79      1.93 o
 -11   7   6       20.42       23.89      2.00 o
  -9   7   6       49.06       45.81      1.89 o
  -7   7   6       17.53       17.42      1.59 o
  -5   7   6        0.02        3.45      3.20 o
  -3   7   6      242.85      229.36      4.66 o
  -1   7   6       42.65       45.17      1.79 o
   1   7   6      395.47      402.47      6.08 o
   3   7   6       98.38       90.90      3.37 o
   5   7   6       46.07       44.80      2.51 o
   7   7   6       14.16       14.28      1.57 o
   9   7   6        0.48        0.21      1.80 o
 -10   8   6       48.97       52.69      2.61 o
  -8   8   6      100.09      107.78      3.98 o
  -6   8   6      137.83      131.02      2.96 o
  -4   8   6      101.52       97.32      2.43 o
  -2   8   6      446.55      419.58      7.43 o
   0   8   6       12.05       11.19      1.23 o
   2   8   6       53.53       53.61      2.63 o
   4   8   6        0.39       -1.06      1.20 o
   6   8   6       16.34       19.84      2.04 o
   8   8   6        2.19        0.64      1.80 o
  -9   9   6       60.55       61.59      3.60 o
  -7   9   6       48.94       52.71      3.09 o
  -5   9   6        0.16       -0.14      1.27 o
  -3   9   6       12.81        9.14      1.50 o
  -1   9   6      551.98      533.89      9.23 o
   1   9   6       43.06       45.77      2.09 o
   3   9   6      155.31      165.00      5.20 o
   5   9   6       39.57       43.93      3.40 o
   7   9   6       11.00       11.51      2.29 o
  -8  10   6       18.09       21.97      5.73 o
  -6  10   6      401.27      390.78      7.68 o
  -4  10   6       81.90       87.06      2.85 o
  -2  10   6      133.59      139.30      4.50 o
   0  10   6       92.13       83.11      3.30 o
   2  10   6        4.13        3.53      1.12 o
   4  10   6       94.45       90.88      3.98 o
   6  10   6       17.14       21.41      2.64 o
  -7  11   6        1.55        1.70      1.34 o
  -5  11   6        6.95        6.99      1.47 o
  -3  11   6       48.21       46.55      5.31 o
  -1  11   6       33.28       44.97      2.84 o
   1  11   6       35.76       42.73      2.70 o
   3  11   6       75.51       70.92      4.67 o
   5  11   6        8.85       11.90      2.24 o
  -4  12   6       14.62       14.29      1.72 o
  -2  12   6      165.94      174.09      5.55 o
   0  12   6       18.21       16.97      3.18 o
   2  12   6       30.22       26.33      3.40 o
 -13   1   7       17.71       16.81      1.36 o
 -11   1   7      568.80      533.04      7.26 o
  -9   1   7     2507.90     2500.06     27.82 o
  -7   1   7       30.43       35.34      1.27 o
  -5   1   7     1318.94     1484.27     16.50 o
  -3   1   7     2439.84     2574.11     27.89 o
  -1   1   7      126.97      191.03      6.68 o
   1   1   7     1689.71     1942.53     21.08 o
   3   1   7       19.75       24.41      0.88 o
   5   1   7      461.99      459.92      8.64 o
   7   1   7      231.18      225.05      3.81 o
   9   1   7       22.37       18.60      1.32 o
 -12   2   7       46.97       53.18      1.91 o
 -10   2   7      208.97      212.06      3.61 o
  -8   2   7      173.52      154.93      2.79 o
  -6   2   7       80.35       76.60      1.64 o
  -4   2   7      824.66      812.55      9.31 o
  -2   2   7     2072.73     2304.17     24.33 o
   0   2   7        0.30        1.81      0.39 o
   2   2   7        3.98        0.10      0.46 o
   4   2   7      977.10      957.76     12.31 o
   6   2   7       27.89       29.35      2.39 o
   8   2   7        0.49        0.31      0.80 o
  10   2   7        7.24       10.70      1.37 o
 -11   3   7      310.87      321.84      5.26 o
  -9   3   7       57.29       59.20      1.78 o
  -7   3   7      266.41      246.11      3.65 o
  -5   3   7     2962.09     2906.72     31.55 o
  -3   3   7      803.61      725.64      8.14 o
  -1   3   7     1037.14     1062.10     10.24 o
   1   3   7      161.08      168.85      2.26 o
   3   3   7      133.46      141.13      2.69 o
   5   3   7      412.82      395.82      5.95 o
   7   3   7       16.21       23.46      1.40 o
   9   3   7       18.31       23.31      1.75 o
 -12   4   7        3.53        0.90      1.09 o
 -10   4   7      248.23      249.77      4.36 o
  -8   4   7      114.93      115.01      2.39 o
  -6   4   7      345.74      385.36      6.00 o
  -4   4   7       74.82       74.16      1.52 o
  -2   4   7      165.94      148.73      2.22 o
   0   4   7     1982.82     1996.82     21.76 o
   2   4   7     1047.04     1054.65     12.23 o
   4   4   7      286.33      299.69      4.15 o
   6   4   7        8.67       10.67      1.37 o
   8   4   7       94.72       96.17      3.13 o
 -11   5   7       61.21       67.92      2.11 o
  -9   5   7      413.64      402.23      6.00 o
  -7   5   7      687.62      669.78      9.71 o
  -5   5   7     1032.74      974.53     11.77 o
  -3   5   7     1324.54     1228.42     14.45 o
  -1   5   7      110.89      108.18      1.76 o
   1   5   7      677.26      656.70      7.76 o
   3   5   7      649.08      644.28      8.74 o
   5   5   7      217.63      220.59      6.46 o
   7   5   7        4.55        5.87      1.47 o
   9   5   7        3.44        5.35      1.54 o
 -10   6   7        0.60        0.40      1.29 o
  -8   6   7        8.87        9.87      1.44 o
  -6   6   7       31.75       31.10      1.24 o
  -4   6   7      280.66      276.46      4.02 o
  -2   6   7      622.15      592.97      9.72 o
   0   6   7      442.26      456.03      6.82 o
   2   6   7      272.45      285.19      4.75 o
   4   6   7      119.69      117.69      3.02 o
   6   6   7      167.94      171.05      5.18 o
   8   6   7       16.77       16.48      1.57 o
 -11   7   7       95.56       90.96      3.41 o
  -9   7   7       39.57       37.61      3.38 o
  -7   7   7      341.96      324.17      6.68 o
  -5   7   7      682.04      652.25      8.35 o
  -3   7   7       43.68       39.43      1.49 o
  -1   7   7     1760.78     1728.09     32.36 o
   1   7   7       14.90       18.65      0.84 o
   3   7   7      102.76       97.52      3.67 o
   5   7   7       62.12       63.57      4.03 o
   7   7   7        3.36        2.97      2.97 o
 -10   8   7        4.56        6.35      1.43 o
  -8   8   7       41.59       43.67      3.18 o
  -6   8   7       16.53       12.70      1.21 o
  -4   8   7      322.91      300.61      5.10 o
  -2   8   7       52.51       46.75      1.96 o
   0   8   7      431.98      459.63      8.14 o
   2   8   7      110.88      112.86      3.98 o
   4   8   7       11.04        6.05      2.55 o
   6   8   7       27.60       25.77      2.44 o
  -9   9   7       13.72       12.06      3.82 o
  -7   9   7       78.22       70.26      4.85 o
  -5   9   7       42.58       47.33      2.21 o
  -3   9   7       31.11       32.15      1.72 o
  -1   9   7      109.66      113.48      3.17 o
   1   9   7       19.13       19.67      1.56 o
   3   9   7      133.32      131.92      4.59 o
   5   9   7       12.04       14.12      2.97 o
   7   9   7        0.53       -0.20      2.55 o
  -8  10   7       13.66       11.61      2.10 o
  -6  10   7        0.89        4.33      1.37 o
  -4  10   7       14.21       15.70      1.54 o
  -2  10   7       38.94       38.52      3.40 o
   0  10   7        3.42        1.76      1.05 o
   2  10   7       27.12       25.97      2.24 o
   4  10   7       54.27       60.65      3.37 o
   6  10   7        4.91        2.97      2.12 o
  -7  11   7       23.71       20.58      1.96 o
  -5  11   7        0.05       -1.12      1.12 o
  -3  11   7        4.75        4.44      1.63 o
  -1  11   7       38.02       43.65      2.70 o
   1  11   7       14.83       14.44      2.97 o
   3  11   7       11.92       11.04      2.55 o
  -4  12   7        7.65        7.87      1.62 o
  -2  12   7       28.39       24.99      2.40 o
   0  12   7        0.02        1.60      2.76 o
   2  12   7       27.63       28.45      3.40 o
 -12   0   8       76.45       80.60      3.98 o
 -10   0   8      211.05      228.70      5.45 o
  -8   0   8     2563.13     2514.72     39.35 o
  -6   0   8       96.35       68.92      2.53 o
  -4   0   8     3463.42     3317.82     54.04 o
  -2   0   8      250.27      221.14      8.71 o
   0   0   8     6893.15     7620.63    115.22 o
   2   0   8       33.14       45.88      2.10 o
   4   0   8      444.02      413.00     10.03 o
   6   0   8      279.01      293.61      8.92 o
   8   0   8       32.36       31.85      2.80 o
  10   0   8       76.01       77.89      3.76 o
 -13   1   8       23.09       24.46      1.52 o
 -11   1   8       46.23       45.74      1.80 o
  -9   1   8        0.29        2.35      1.68 o
  -7   1   8       89.34       95.51      2.60 o
  -5   1   8      634.50      665.39      7.91 o
  -3   1   8      587.07      570.67      7.25 o
  -1   1   8     4824.87     5026.03     57.90 o
   1   1   8       42.04       24.45      0.79 o
   3   1   8      540.69      565.98      8.95 o
   5   1   8      687.59      675.50     10.86 o
   7   1   8        0.02        0.52      0.82 o
   9   1   8       13.16       12.24      1.29 o
 -12   2   8       18.00       19.84      1.47 o
 -10   2   8      353.92      342.35      5.08 o
  -8   2   8      306.35      285.21      4.19 o
  -6   2   8     1095.03     1048.81     12.12 o
  -4   2   8     1588.83     1546.65     18.52 o
  -2   2   8      954.11      808.04      9.86 o
   0   2   8        9.28       23.76      0.69 o
   2   2   8      218.71      229.86      3.54 o
   4   2   8      737.55      706.40     11.12 o
   6   2   8      126.02      115.17      2.76 o
   8   2   8       22.33       20.03      1.32 o
 -11   3   8        5.41        4.84      1.14 o
  -9   3   8        1.16        0.00      0.71 o
  -7   3   8      567.59      547.38      6.90 o
  -5   3   8        8.19        7.75      0.66 o
  -3   3   8     2058.60     2172.96     23.15 o
  -1   3   8      829.89     1038.16     10.64 o
   1   3   8     2690.94     2938.14     39.49 o
   3   3   8      313.99      286.56      5.10 o
   5   3   8       34.82       32.44      1.75 o
   7   3   8       56.52       60.04      2.14 o
   9   3   8       21.51       25.02      2.93 o
 -12   4   8      173.63      170.69      4.08 o
 -10   4   8        0.02        0.91      0.86 o
  -8   4   8       24.02       19.45      1.12 o
  -6   4   8      339.74      318.88      5.15 o
  -4   4   8       76.24       69.23      1.52 o
  -2   4   8      269.89      259.82      3.38 o
   0   4   8      260.11      263.23      3.43 o
   2   4   8       49.18       51.36      1.41 o
   4   4   8        1.18        1.96      0.78 o
   6   4   8       11.84       11.76      1.49 o
   8   4   8       29.03       32.31      2.23 o
 -11   5   8        2.19       -0.35      0.86 o
  -9   5   8      219.65      214.00      4.29 o
  -7   5   8        7.77        7.16      0.94 o
  -5   5   8       24.45       16.40      0.90 o
  -3   5   8        2.26        2.24      0.51 o
  -1   5   8       56.71       67.73      1.49 o
   1   5   8      144.68      156.67      3.80 o
   3   5   8      360.25      358.06     15.13 o
   5   5   8       72.25       73.74      6.58 o
   7   5   8       31.76       34.47      2.75 o
   9   5   8       11.19       15.34      1.84 o
 -10   6   8        4.51        7.85      1.21 o
  -8   6   8        0.41        0.04      0.98 o
  -6   6   8       33.86       37.49      1.87 o
  -4   6   8       27.80       30.68      1.12 o
  -2   6   8      517.52      527.11      8.81 o
   0   6   8      169.50      180.13      3.78 o
   2   6   8       76.69       69.77      3.73 o
   4   6   8        1.09        1.08      1.36 o
   6   6   8        5.78        5.95      1.41 o
   8   6   8        4.31        5.82      1.35 o
 -11   7   8       26.95       27.78      1.80 o
  -9   7   8        0.50       -0.78      0.89 o
  -7   7   8        5.81        2.92      0.99 o
  -5   7   8       26.92       29.13      1.49 o
  -3   7   8        9.74        8.90      0.85 o
  -1   7   8      567.14      531.74      8.96 o
   1   7   8       37.29       34.88      1.68 o
   3   7   8        2.68        1.07      0.80 o
   5   7   8       43.27       33.55      4.25 o
   7   7   8       10.65       15.29      3.82 o
 -10   8   8        1.63        2.49      1.37 o
  -8   8   8      174.96      185.53      4.65 o
  -6   8   8      119.02      122.45      2.86 o
  -4   8   8      337.72      306.30      6.68 o
  -2   8   8       42.59       43.80      1.96 o
   0   8   8       16.42       15.45      1.29 o
   2   8   8      203.84      211.96      4.46 o
   4   8   8       88.35       82.60      3.77 o
   6   8   8       29.76       34.82      4.67 o
  -9   9   8        0.14       -1.50      1.50 o
  -7   9   8       13.24       13.40      1.85 o
  -5   9   8       23.14       23.67      1.65 o
  -3   9   8       93.96       95.44      4.05 o
  -1   9   8        8.59        9.11      1.12 o
   1   9   8      522.44      493.53     21.94 o
   3   9   8        2.52        4.40      1.70 o
   5   9   8       23.05       24.95      2.44 o
  -8  10   8        0.88        2.59      1.91 o
  -6  10   8      252.10      247.18      6.91 o
  -4  10   8       24.43       28.11      1.87 o
  -2  10   8      167.97      160.21      4.80 o
   0  10   8       20.36       20.85      1.59 o
   2  10   8       13.83       15.16      1.93 o
   4  10   8       18.19       14.70      2.76 o
  -7  11   8        3.74        4.67      2.97 o
  -5  11   8        3.28        4.64      1.37 o
  -3  11   8      171.89      159.97      5.25 o
  -1  11   8        3.72        6.49      1.50 o
   1  11   8       24.11       28.88      3.40 o
   3  11   8      101.82      111.69      4.59 o
  -4  12   8       41.30       41.89      2.36 o
  -2  12   8        7.10        7.45      1.80 o
   0  12   8       71.21       62.85      4.67 o
 -13   1   9       29.98       28.32      3.00 o
 -11   1   9       28.28       33.15      1.56 o
  -9   1   9        0.26        0.45      1.33 o
  -7   1   9     1501.85     1492.99     16.92 o
  -5   1   9       16.57       19.48      0.89 o
  -3   1   9        0.02        3.15      0.62 o
  -1   1   9        5.39        7.34      0.86 o
   1   1   9        7.03        5.77      0.72 o
   3   1   9      193.90      177.40      3.76 o
   5   1   9       17.72       18.11      1.37 o
   7   1   9      101.60       95.58      2.67 o
   9   1   9       31.65       27.94      1.65 o
 -12   2   9        4.90        5.07      1.70 o
 -10   2   9       36.34       39.51      1.60 o
  -8   2   9        0.04       -0.66      0.66 o
  -6   2   9      167.03      168.99      2.94 o
  -4   2   9        0.47        1.34      0.47 o
  -2   2   9     1232.66     1136.71     14.99 o
   0   2   9      844.18      913.51      9.38 o
   2   2   9      111.26      122.82      2.80 o
   4   2   9      547.61      537.00      9.00 o
   6   2   9        0.02       -0.80      0.89 o
   8   2   9        0.77        0.65      0.89 o
 -11   3   9      308.97      330.46      5.50 o
  -9   3   9      419.48      406.17      6.10 o
  -7   3   9       35.53       34.16      2.05 o
  -5   3   9      709.25      706.35      9.08 o
  -3   3   9       85.90       79.79      2.55 o
  -1   3   9     2737.95     2720.53     28.79 o
   1   3   9       91.94       88.70      1.84 o
   3   3   9      392.33      371.67      6.49 o
   5   3   9      171.72      170.49      3.97 o
   7   3   9        0.27        0.00      0.86 o
   9   3   9       24.12       25.86      2.05 o
 -12   4   9       15.54       15.08      1.40 o
 -10   4   9        0.85        0.85      0.89 o
  -8   4   9       55.21       48.31      1.63 o
  -6   4   9      751.19      718.19     11.89 o
  -4   4   9      567.14      577.50      8.22 o
  -2   4   9      868.67      858.62      9.62 o
   0   4   9        0.99        0.08      0.50 o
   2   4   9     1374.13     1378.51     17.24 o
   4   4   9       97.68      103.74      7.73 o
   6   4   9       32.75       33.93      2.25 o
   8   4   9        3.17        4.88      1.54 o
 -11   5   9       69.55       62.26      2.11 o
  -9   5   9      144.36      161.39      3.59 o
  -7   5   9      838.98      787.56     11.25 o
  -5   5   9      374.24      345.02      5.47 o
  -3   5   9     1159.90     1130.69     13.50 o
  -1   5   9       56.25       55.95      1.49 o
   1   5   9       48.83       43.63      1.93 o
   3   5   9      467.66      475.88     15.85 o
   5   5   9       97.30       97.93      3.98 o
   7   5   9       18.19       19.64      2.35 o
 -10   6   9        6.92        8.05      1.25 o
  -8   6   9      264.94      246.16      4.66 o
  -6   6   9       68.73       60.88      1.89 o
  -4   6   9      175.50      178.06      3.85 o
  -2   6   9      112.34      103.29      2.26 o
   0   6   9     2163.69     2097.59     38.91 o
   2   6   9        7.85       11.02      1.31 o
   4   6   9       18.31       26.46      2.12 o
   6   6   9      120.87      123.87      4.48 o
   8   6   9        5.44        6.30      1.35 o
  -9   7   9       39.02       32.45      2.32 o
  -7   7   9      261.93      260.16      4.71 o
  -5   7   9      250.54      250.24      4.45 o
  -3   7   9      266.79      242.58      4.30 o
  -1   7   9       15.84       20.88      1.29 o
   1   7   9      989.60      973.43     38.21 o
   3   7   9      141.80      156.15      6.88 o
   5   7   9        5.40        3.82      2.55 o
   7   7   9       16.70       25.90      4.67 o
 -10   8   9        1.35       -1.51      1.63 o
  -8   8   9       73.53       96.46      4.72 o
  -6   8   9       15.12       12.57      1.72 o
  -4   8   9      133.23      119.13      2.82 o
  -2   8   9      339.01      342.12      7.24 o
   0   8   9      126.06      116.24      4.17 o
   2   8   9      542.83      567.66     15.19 o
   4   8   9        0.82        3.57      1.91 o
   6   8   9       10.67       12.32      3.82 o
  -9   9   9       56.84       53.17      3.30 o
  -7   9   9        0.97       -1.50      1.50 o
  -5   9   9       10.05       11.18      1.10 o
  -3   9   9       91.73       93.76      3.13 o
  -1   9   9      101.35      104.82      4.69 o
   1   9   9       29.25       36.43      2.58 o
   3   9   9      111.91      120.03      4.69 o
   5   9   9       12.63       12.74      3.40 o
  -8  10   9        2.88        3.40      1.80 o
  -6  10   9       33.44       37.60      2.28 o
  -4  10   9        0.11        0.16      1.12 o
  -2  10   9       44.96       50.90      2.36 o
   0  10   9       10.10       13.09      1.93 o
   2  10   9        0.82        1.19      1.41 o
   4  10   9       11.95       17.66      2.35 o
  -5  11   9       16.36       15.48      1.72 o
  -3  11   9        1.95        2.12      1.23 o
  -1  11   9        1.96        0.85      2.12 o
   1  11   9       62.15       59.45      4.67 o
  -2  12   9        6.04        4.25      1.80 o
 -12   0  10       93.14      107.61      3.86 o
 -10   0  10      541.62      534.00     10.23 o
  -8   0  10       79.15       78.18      2.67 o
  -6   0  10     3036.41     2855.93     44.21 o
  -4   0  10       78.98       75.31      2.67 o
  -2   0  10      963.24      871.20     18.47 o
   0   0  10      498.23      560.30     12.27 o
   2   0  10       14.59        9.73      1.33 o
   4   0  10        0.27        1.04      2.12 o
   6   0  10        0.55        2.76      1.50 o
   8   0  10       23.45       18.31      1.96 o
 -11   1  10       24.63       25.40      1.41 o
  -9   1  10      130.34      129.43      2.60 o
  -7   1  10       53.87       51.26      1.85 o
  -5   1  10     1106.24     1060.93     12.21 o
  -3   1  10      980.31      918.90     12.34 o
  -1   1  10      494.62      512.80      6.65 o
   1   1  10      981.81      978.91     14.50 o
   3   1  10      183.17      174.26      3.86 o
   5   1  10       46.63       49.58      3.09 o
   7   1  10       29.95       31.57      1.73 o
 -12   2  10       26.93       23.28      1.59 o
 -10   2  10      207.54      202.28      4.33 o
  -8   2  10      436.21      405.61      5.57 o
  -6   2  10      189.06      169.15      2.75 o
  -4   2  10      632.55      587.37      7.67 o
  -2   2  10      799.38      830.28     10.34 o
   0   2  10       18.71       26.53      1.59 o
   2   2  10        0.12        0.32      0.92 o
   4   2  10       51.42       47.25      2.01 o
   6   2  10        1.48        1.38      1.06 o
   8   2  10        0.90       -0.81      0.88 o
 -11   3  10        6.24        6.26      1.17 o
  -9   3  10       10.08        6.22      0.95 o
  -7   3  10      287.45      272.33      4.31 o
  -5   3  10      154.75      142.27      2.95 o
  -3   3  10      187.83      200.40      3.49 o
  -1   3  10     1635.33     1608.80     17.33 o
   1   3  10      237.42      229.87      3.22 o
   3   3  10      621.46      649.15     10.37 o
   5   3  10       23.35       24.09      1.72 o
   7   3  10        0.91       -0.95      1.12 o
 -12   4  10       55.88       62.70      2.35 o
 -10   4  10        8.98        5.40      1.01 o
  -8   4  10        1.70        1.91      0.85 o
  -6   4  10      292.19      264.50      4.62 o
  -4   4  10       50.10       50.59      1.64 o
  -2   4  10       26.44       26.73      1.02 o
   0   4  10      331.60      308.14      4.40 o
   2   4  10      123.12      127.72      3.05 o
   4   4  10       72.85       65.21      2.81 o
   6   4  10       28.65       26.91      2.54 o
   8   4  10        1.43        1.27      1.73 o
 -11   5  10       10.30       15.46      1.42 o
  -9   5  10      139.91      147.21      3.44 o
  -7   5  10        3.54        2.83      0.94 o
  -5   5  10       98.08       86.99      2.22 o
  -3   5  10      187.10      184.62      2.99 o
  -1   5  10        0.40        0.28      0.74 o
   1   5  10      665.32      674.12     11.60 o
   3   5  10      285.60      253.92      7.01 o
   5   5  10        8.68        6.52      1.63 o
   7   5  10        9.64       11.01      2.97 o
 -10   6  10       62.63       67.61      2.43 o
  -8   6  10       49.83       38.04      1.85 o
  -6   6  10      361.40      301.83      6.68 o
  -4   6  10      200.49      175.22      3.39 o
  -2   6  10       34.40       35.62      1.35 o
   0   6  10      776.95      754.57     15.24 o
   2   6  10      941.90      898.66     25.01 o
   4   6  10        6.27        4.67      1.41 o
   6   6  10        0.19       -0.08      1.41 o
  -9   7  10       19.30       23.65      1.62 o
  -7   7  10        0.24        0.52      1.12 o
  -5   7  10       86.21       79.90      2.34 o
  -3   7  10        0.63       -0.33      0.72 o
  -1   7  10       17.76       14.76      1.63 o
   1   7  10      570.95      576.36     21.44 o
   3   7  10      107.80      108.72      6.16 o
   5   7  10       31.04       23.83      2.12 o
  -8   8  10      142.24      150.68      4.39 o
  -6   8  10        5.28        9.80      1.15 o
  -4   8  10      483.95      433.99      9.26 o
  -2   8  10       13.31        9.95      1.22 o
   0   8  10      340.16      345.27      8.34 o
   2   8  10      442.48      431.51      8.19 o
   4   8  10       97.13       94.70      6.79 o
   6   8  10       15.14       25.48      4.67 o
  -7   9  10       47.11       53.51      2.61 o
  -5   9  10       38.47       26.80      1.53 o
  -3   9  10       26.90       29.72      1.58 o
  -1   9  10      193.46      185.72      5.73 o
   1   9  10       42.64       36.16      1.80 o
   3   9  10       31.65       37.97      7.86 o
   5   9  10        4.68        6.79      3.40 o
  -6  10  10       35.36       33.42      2.21 o
  -4  10  10       13.48       20.11      1.72 o
  -2  10  10       25.80       24.53      2.24 o
   0  10  10       52.13       50.16      2.31 o
   2  10  10       29.54       28.85      3.18 o
  -5  11  10       18.07       20.74      1.79 o
  -3  11  10       91.53       92.35      3.19 o
  -1  11  10       29.98       34.82      3.82 o
   1  11  10        1.42        3.18      1.80 o
 -11   1  11       10.25        9.27      1.24 o
  -9   1  11       91.26       83.36      2.13 o
  -7   1  11      257.76      238.07      3.67 o
  -5   1  11      776.98      768.11      9.91 o
  -3   1  11      530.52      493.41      7.09 o
  -1   1  11      627.16      624.27      9.16 o
   1   1  11       47.90       34.33      1.58 o
   3   1  11      126.73      111.09      3.02 o
   5   1  11        0.18       -0.53      0.85 o
   7   1  11        0.04       -0.53      1.06 o
 -12   2  11        2.30        2.47      1.09 o
 -10   2  11        0.16       -0.06      0.93 o
  -8   2  11       60.75       57.12      2.06 o
  -6   2  11       31.08       34.41      1.49 o
  -4   2  11      824.46      801.52     11.13 o
  -2   2  11       29.33       29.90      1.17 o
   0   2  11       20.61       16.59      1.10 o
   2   2  11      684.72      649.65     10.37 o
   4   2  11       25.45       20.83      1.48 o
   6   2  11       24.46       27.92      1.91 o
   8   2  11        1.56        0.91      1.54 o
 -11   3  11      190.65      217.74      4.70 o
  -9   3  11      141.09      147.38      3.15 o
  -7   3  11      622.77      560.07      8.54 o
  -5   3  11        5.94        6.18      0.85 o
  -3   3  11      178.37      155.33      2.96 o
  -1   3  11     1565.22     1588.60     19.08 o
   1   3  11       24.70       21.95      1.47 o
   3   3  11      153.98      150.92      3.64 o
   5   3  11        0.18        0.83      0.94 o
   7   3  11        3.18        1.80      1.49 o
 -10   4  11       20.40       18.46      1.51 o
  -8   4  11      219.40      200.96      3.98 o
  -6   4  11        0.45       -0.49      0.78 o
  -4   4  11      788.58      716.32     10.18 o
  -2   4  11     1345.81     1322.68     16.53 o
   0   4  11       12.52       13.32      1.43 o
   2   4  11       70.94       69.70      3.26 o
   4   4  11      243.98      240.13      7.21 o
   6   4  11        1.74        1.53      1.41 o
 -11   5  11       30.83       29.98      1.83 o
  -9   5  11      212.70      212.37      5.33 o
  -7   5  11       55.91       73.19      2.28 o
  -5   5  11      646.63      532.75      7.96 o
  -3   5  11      198.54      210.43      3.29 o
  -1   5  11       18.58       19.47      2.29 o
   1   5  11        0.12       -0.20      0.83 o
   3   5  11        4.13        5.68      1.41 o
   5   5  11        0.65        0.61      1.33 o
   7   5  11        9.90        8.55      2.04 o
 -10   6  11        6.59        8.46      1.37 o
  -8   6  11      123.48      119.59      3.06 o
  -6   6  11      561.68      511.49      7.85 o
  -4   6  11      101.42       98.79      2.43 o
  -2   6  11        0.67        1.61      0.87 o
   0   6  11     1224.51     1182.72     29.44 o
   2   6  11       77.91       91.01      9.77 o
   4   6  11        0.02       -1.14      1.14 o
   6   6  11       45.14       49.12      3.14 o
  -9   7  11       45.57       47.49      2.53 o
  -7   7  11       83.84       80.02      3.02 o
  -5   7  11      172.89      184.21      3.77 o
  -3   7  11       33.67       36.24      1.59 o
  -1   7  11        0.78        1.62      0.92 o
   1   7  11       93.54      103.10      4.33 o
   3   7  11       20.18       20.87      2.04 o
   5   7  11       63.67       68.01      3.21 o
  -8   8  11        4.00        3.82      1.37 o
  -6   8  11      108.00      119.93      3.64 o
  -4   8  11       36.47       32.32      1.65 o
  -2   8  11       92.45       99.09      3.08 o
   0   8  11      179.51      192.98      4.52 o
   2   8  11       34.58       30.32      2.12 o
   4   8  11      124.52      117.21      7.64 o
  -7   9  11       13.96       16.76      4.05 o
  -5   9  11        3.42        2.20      1.03 o
  -3   9  11       28.33       28.76      1.79 o
  -1   9  11      125.07      130.39      7.86 o
   1   9  11       20.63       25.09      2.11 o
   3   9  11        7.21        8.07      3.40 o
  -6  10  11       10.86       12.37      1.62 o
  -4  10  11       60.17       67.45      2.70 o
  -2  10  11        1.61        4.43      1.45 o
   0  10  11       19.48       16.17      1.54 o
   2  10  11       33.84       32.73      2.65 o
  -3  11  11        0.09        0.64      1.50 o
  -1  11  11       30.06       33.55      3.82 o
 -12   0  12      164.08      189.67      6.15 o
 -10   0  12       74.38       84.77      3.17 o
  -8   0  12      938.12      914.84     15.77 o
  -6   0  12       38.31       44.25      3.28 o
  -4   0  12      586.43      587.44     12.00 o
  -2   0  12       84.57       97.27      5.95 o
   0   0  12        4.01        1.06      1.20 o
   2   0  12        6.63        3.82      1.91 o
   4   0  12        2.12        3.30      2.76 o
   6   0  12        4.70        5.62      1.93 o
 -11   1  12        7.76        5.27      1.14 o
  -9   1  12      176.99      164.61      3.36 o
  -7   1  12      237.44      228.49      3.89 o
  -5   1  12      242.93      228.70      4.14 o
  -3   1  12     2377.85     2332.08     30.19 o
  -1   1  12        7.62        5.74      0.98 o
   1   1  12      382.00      379.38      6.68 o
   3   1  12      314.42      310.79      6.04 o
   5   1  12        0.76       -0.57      0.94 o
   7   1  12        4.74        3.38      1.32 o
 -12   2  12       11.42       14.55      1.42 o
 -10   2  12      169.61      166.99      3.48 o
  -8   2  12      103.66      105.90      2.46 o
  -6   2  12      189.58      186.75      3.66 o
  -4   2  12       91.08       93.73      2.30 o
  -2   2  12      126.67      132.72      2.87 o
   0   2  12        0.04       -0.64      0.64 o
   2   2  12        3.29        2.97      0.94 o
   4   2  12        5.14        6.36      1.15 o
   6   2  12       21.62       21.15      1.85 o
 -11   3  12      101.96      109.18      2.83 o
  -9   3  12        0.56       -0.96      0.96 o
  -7   3  12      539.78      471.50      7.48 o
  -5   3  12       29.70       34.53      1.49 o
  -3   3  12        5.87        4.38      0.78 o
  -1   3  12     1095.71     1052.49     14.95 o
   1   3  12       76.27       92.11      2.69 o
   3   3  12       55.39       46.91      2.13 o
   5   3  12      131.34      112.31      4.08 o
   7   3  12        1.54        0.61      1.43 o
 -10   4  12        0.95        0.99      1.07 o
  -8   4  12        2.41        3.95      1.59 o
  -6   4  12      147.54      143.86      3.13 o
  -4   4  12      114.74      106.32      2.94 o
  -2   4  12      460.45      436.52      7.73 o
   0   4  12      538.42      527.45     10.20 o
   2   4  12        5.38        4.98      1.33 o
   4   4  12       25.20       19.96      2.24 o
   6   4  12        9.07        8.70      2.12 o
 -11   5  12        5.27        7.24      1.32 o
  -9   5  12       33.00       26.38      1.64 o
  -7   5  12        0.15        0.33      0.78 o
  -5   5  12      180.44      158.82      3.27 o
  -3   5  12       65.08       53.02      2.92 o
  -1   5  12        0.42        0.51      1.02 o
   1   5  12       26.37       25.18      4.03 o
   3   5  12        6.14       10.99      4.25 o
   5   5  12        0.10        1.44      1.41 o
 -10   6  12       23.20       37.84      2.57 o
  -8   6  12        1.82        2.34      1.03 o
  -6   6  12       31.85       34.13      1.96 o
  -4   6  12        0.03        0.03      0.72 o
  -2   6  12      174.47      156.26      3.72 o
   0   6  12       29.78       31.11      1.81 o
   2   6  12        6.06        6.23      1.41 o
   4   6  12      139.70      132.75      5.10 o
   6   6  12        5.64        4.25      2.12 o
  -9   7  12        5.55        5.71      1.54 o
  -7   7  12       27.29       25.14      1.87 o
  -5   7  12       26.58       20.45      1.72 o
  -3   7  12       17.60       16.01      1.73 o
  -1   7  12       32.29       31.64      1.79 o
   1   7  12        4.91        3.99      1.41 o
   3   7  12       35.71       38.66      3.82 o
   5   7  12        8.69        9.75      1.86 o
  -8   8  12       39.72       38.68      2.36 o
  -6   8  12        2.26        4.92      1.29 o
  -4   8  12       90.12       81.67      2.38 o
  -2   8  12        0.00        2.58      1.69 o
   0   8  12       44.67       37.24      2.09 o
   2   8  12        8.68       10.53      1.73 o
   4   8  12        2.45        3.17      1.91 o
  -7   9  12       34.78       33.31      2.18 o
  -5   9  12       80.61       82.08      2.60 o
  -3   9  12        0.46        1.70      1.23 o
  -1   9  12      197.11      214.83      5.02 o
   1   9  12       28.55       25.74      2.35 o
   3   9  12        1.19        5.10      2.97 o
  -6  10  12      103.36      110.84      6.79 o
  -4  10  12        7.26        4.22      1.29 o
  -2  10  12        2.56        1.75      1.29 o
   0  10  12       39.79       36.85      2.05 o
 -11   1  13        1.38        0.83      1.05 o
  -9   1  13      292.54      285.47      4.84 o
  -7   1  13        0.41        0.11      0.85 o
  -5   1  13     1923.45     1877.43     24.75 o
  -3   1  13     5034.91     4960.42     73.75 o
  -1   1  13      532.60      524.41      8.61 o
   1   1  13      312.96      271.31      5.40 o
   3   1  13      126.24      111.07      3.17 o
   5   1  13       39.08       32.70      2.08 o
 -10   2  13       31.85       29.17      1.57 o
  -8   2  13        0.77        0.80      0.94 o
  -6   2  13        8.72        7.67      1.85 o
  -4   2  13     1304.07     1285.85     17.37 o
  -2   2  13       17.18       18.72      2.01 o
   0   2  13        1.99        1.70      0.85 o
   2   2  13      144.74      137.04      3.49 o
   4   2  13       16.81       21.33      1.58 o
   6   2  13        2.32        1.15      1.29 o
 -11   3  13       50.88       62.11      2.23 o
  -9   3  13       37.88       47.36      2.12 o
  -7   3  13      251.11      226.74      4.40 o
  -5   3  13      106.33      104.31      2.60 o
  -3   3  13      148.80      129.66      3.33 o
  -1   3  13        3.38        5.56      1.05 o
   1   3  13       17.98       19.60      1.46 o
   3   3  13       16.94       16.08      1.68 o
   5   3  13        0.67        0.55      1.29 o
 -10   4  13       30.97       32.88      1.89 o
  -8   4  13      184.19      177.54      3.87 o
  -6   4  13      477.59      452.14      7.11 o
  -4   4  13       47.18       48.38      1.75 o
  -2   4  13     1229.30     1185.71     18.76 o
   0   4  13       90.05       88.56      3.74 o
   2   4  13       19.72       20.63      2.24 o
   4   4  13        3.03        4.21      1.73 o
   6   4  13       10.14        9.35      2.55 o
  -9   5  13       47.46       56.54      2.64 o
  -7   5  13       76.44       83.04      2.49 o
  -5   5  13       21.40       37.20      1.68 o
  -3   5  13      107.50       91.84      3.57 o
  -1   5  13        4.69       -0.42      1.70 o
   1   5  13        6.07        7.30      3.61 o
   3   5  13        2.84        2.89      1.41 o
   5   5  13       13.79       13.58      2.04 o
 -10   6  13        7.95        7.75      1.32 o
  -8   6  13       86.46       93.18      2.75 o
  -6   6  13      241.90      227.29      5.23 o
  -4   6  13      164.81      166.59     11.25 o
  -2   6  13      114.02      126.22      3.83 o
   0   6  13       85.66       92.55      5.95 o
   2   6  13       37.64       46.33      3.06 o
   4   6  13       40.78       43.99      3.06 o
  -9   7  13        1.86        0.95      1.29 o
  -7   7  13       71.14       90.03      3.26 o
  -5   7  13       84.21       83.42      2.85 o
  -3   7  13       17.68       10.64      1.31 o
  -1   7  13        3.55        5.10      1.12 o
   1   7  13       32.72       29.98      2.44 o
   3   7  13       22.34       16.71      2.04 o
  -8   8  13       10.52        6.56      1.54 o
  -6   8  13       34.26       35.88      2.11 o
  -4   8  13       53.10       63.73      2.61 o
  -2   8  13       26.33       28.04      1.84 o
   0   8  13       51.54       61.02      3.37 o
   2   8  13       40.68       46.55      2.83 o
  -5   9  13       17.17       25.88      1.96 o
  -3   9  13        3.26        6.00      1.29 o
  -1   9  13        6.75        5.04      1.49 o
   1   9  13        3.47        3.58      2.55 o
  -4  10  13        0.62        1.39      1.63 o
  -2  10  13       12.65       19.29      1.93 o
 -10   0  14       21.08       24.75      2.34 o
  -8   0  14      288.41      303.11      7.81 o
  -6   0  14       82.45       82.89      3.30 o
  -4   0  14      263.96      261.57      9.77 o
  -2   0  14      694.85      728.18     16.31 o
   0   0  14      307.45      285.66      7.92 o
   2   0  14        8.80        8.92      1.80 o
   4   0  14       22.26       19.26      2.54 o
   6   0  14        4.54        4.67      2.10 o
 -11   1  14       95.60       97.87      3.07 o
  -9   1  14      123.99      109.12      3.07 o
  -7   1  14       24.22       21.54      1.42 o
  -5   1  14     1018.61     1003.69     14.04 o
  -3   1  14      124.68      131.81      7.45 o
  -1   1  14      215.58      237.62      4.81 o
   1   1  14       66.25       67.68      2.48 o
   3   1  14        8.64       12.15      1.37 o
   5   1  14       43.37       45.77      2.43 o
 -10   2  14      110.25      116.16      3.29 o
  -8   2  14       36.64       36.75      1.85 o
  -6   2  14        3.98        0.64      0.85 o
  -4   2  14      203.57      211.31      4.65 o
  -2   2  14        1.77       -0.21      2.34 o
   0   2  14        8.78        6.50      1.10 o
   2   2  14        0.86       -0.33      0.94 o
   4   2  14        0.02       -0.99      0.99 o
 -11   3  14        0.29       -0.79      1.15 o
  -9   3  14       67.24       81.27      2.65 o
  -7   3  14      311.59      297.17      5.36 o
  -5   3  14       36.76       37.07      1.75 o
  -3   3  14        7.55       11.04      2.12 o
  -1   3  14      266.86      254.12      7.35 o
   1   3  14        8.07        8.69      1.37 o
   3   3  14       81.03       85.71      5.52 o
   5   3  14       42.92       31.65      5.10 o
 -10   4  14        3.12        4.28      1.32 o
  -8   4  14       28.13       23.59      1.64 o
  -6   4  14      559.95      569.63      8.75 o
  -4   4  14      121.02      113.03      3.17 o
  -2   4  14        4.29        5.81      2.76 o
   0   4  14       41.93       40.24      2.84 o
   2   4  14        1.26        1.91      2.34 o
   4   4  14        0.35       -0.94      1.33 o
  -9   5  14       17.56       18.38      1.58 o
  -7   5  14        5.72        5.54      1.06 o
  -5   5  14       39.06       27.67      2.24 o
  -3   5  14      147.56      135.96      4.47 o
  -1   5  14        1.09        1.37      1.33 o
   1   5  14        0.15        0.00      2.12 o
   3   5  14        2.32        3.57      2.76 o
  -8   6  14        2.79       10.60      2.10 o
  -6   6  14       61.66       54.65      2.53 o
  -4   6  14       44.32       35.37      2.54 o
  -2   6  14        0.67        4.67      2.12 o
   0   6  14       21.59       17.64      2.04 o
   2   6  14        5.87        6.58      1.73 o
   4   6  14       14.91       11.03      2.04 o
  -7   7  14        9.78       11.98      1.62 o
  -5   7  14        4.76        5.10      1.50 o
  -3   7  14       45.72       48.12      2.93 o
  -1   7  14        7.39        6.44      2.12 o
   1   7  14        8.72        7.02      1.91 o
   3   7  14       14.12       14.31      2.12 o
  -6   8  14        9.11        7.74      3.40 o
  -4   8  14        9.22        7.76      1.47 o
  -2   8  14        1.67        1.74      1.21 o
   0   8  14        3.86        3.78      1.91 o
   2   8  14        0.90       -1.70      2.55 o
  -5   9  14        0.04        1.16      1.63 o
  -3   9  14       45.23       51.70      2.59 o
  -1   9  14       31.76       27.94      2.65 o
  -9   1  15       96.82       93.13      2.86 o
  -7   1  15       47.39       48.05      2.01 o
  -5   1  15      375.78      361.95      7.01 o
  -3   1  15        0.11       -0.42      1.20 o
  -1   1  15      434.32      443.36      7.83 o
   1   1  15      210.66      197.31      4.50 o
   3   1  15        0.22       -0.13      1.10 o
   5   1  15        8.93       10.85      1.55 o
 -10   2  15      163.67      177.21      4.14 o
  -8   2  15        4.51        6.54      1.21 o
  -6   2  15        7.79       11.42      1.29 o
  -4   2  15      532.95      514.15     11.56 o
  -2   2  15        3.25        1.64      1.22 o
   0   2  15       22.82       22.84      1.79 o
   2   2  15        2.62        0.72      0.99 o
   4   2  15        1.00        1.98      1.47 o
  -9   3  15       18.66       27.74      1.85 o
  -7   3  15       14.96        8.26      1.21 o
  -5   3  15      197.74      197.88      4.65 o
  -3   3  15        0.00       -1.27      1.70 o
  -1   3  15      154.28      136.67      3.91 o
   1   3  15        0.18        0.00      1.50 o
   3   3  15        5.98        3.33      1.73 o
 -10   4  15       15.64       15.42      1.64 o
  -8   4  15       31.16       31.87      1.80 o
  -6   4  15      455.08      450.41      8.49 o
  -4   4  15      101.78      107.46      3.17 o
  -2   4  15       10.46        7.22      2.55 o
   0   4  15      336.63      336.42      9.31 o
   2   4  15        0.96        2.08      1.63 o
   4   4  15        6.41        4.97      3.18 o
  -9   5  15       26.83       35.06      2.08 o
  -7   5  15        9.38       15.27      1.47 o
  -5   5  15        7.98        7.39      1.63 o
  -3   5  15       24.97       11.04      2.55 o
  -1   5  15       17.10       16.07      2.24 o
   1   5  15       12.30        8.37      2.12 o
   3   5  15        1.06       -0.15      1.63 o
  -8   6  15      272.80      278.63      6.45 o
  -6   6  15        1.74       -0.85      1.50 o
  -4   6  15      106.78      103.19      4.17 o
  -2   6  15      255.53      271.36     11.47 o
   0   6  15        2.46        2.65      1.73 o
   2   6  15        4.96        4.11      3.40 o
  -7   7  15      100.60      113.18      4.80 o
  -5   7  15        1.90        6.17      2.55 o
  -3   7  15       26.40       34.40      4.25 o
  -1   7  15       12.85       14.38      2.24 o
   1   7  15        3.74        3.20      1.63 o
  -6   8  15       12.12       12.11      2.10 o
  -4   8  15        5.79        5.10      1.80 o
  -2   8  15       65.59       76.86      5.95 o
   0   8  15        0.06       -1.41      1.41 o
 -10   0  16       47.89       52.66      3.30 o
  -8   0  16        0.25       -0.61      1.33 o
  -6   0  16        9.73       17.84      2.97 o
  -4   0  16      118.55      134.62      6.37 o
  -2   0  16      406.51      352.66     11.47 o
   0   0  16      113.08      119.73      4.95 o
   2   0  16       83.23       86.08      7.01 o
   4   0  16        1.04        2.34      1.91 o
  -9   1  16      118.64      115.58      3.18 o
  -7   1  16       32.66       28.65      1.58 o
  -5   1  16      308.11      327.36      8.55 o
  -3   1  16      147.09      168.80      6.86 o
  -1   1  16        1.33        3.44      1.15 o
   1   1  16      115.41      124.87      3.59 o
   3   1  16        0.26       -0.68      1.15 o
 -10   2  16       59.82       76.35      2.76 o
  -8   2  16       28.68       34.99      2.01 o
  -6   2  16       64.16       59.16      2.53 o
  -4   2  16       18.51       27.55      2.24 o
  -2   2  16        5.59        8.15      1.37 o
   0   2  16       27.07       19.81      1.87 o
   2   2  16        0.05       -1.12      1.12 o
  -9   3  16        0.41        0.97      1.15 o
  -7   3  16      301.40      315.36      6.77 o
  -5   3  16        1.05        1.06      1.50 o
  -3   3  16       68.93       74.21      3.57 o
  -1   3  16       42.34       50.25      2.64 o
   1   3  16        0.62       -1.33      1.33 o
   3   3  16       17.07       13.28      2.97 o
  -8   4  16        0.10       -1.06      1.23 o
  -6   4  16      147.40      162.26      4.31 o
  -4   4  16       26.84       22.08      3.40 o
  -2   4  16        8.04        8.92      1.80 o
   0   4  16       25.17       24.63      2.54 o
   2   4  16       11.39        7.64      2.04 o
  -7   5  16        0.04        2.93      2.76 o
  -5   5  16       69.93       78.18      3.74 o
  -3   5  16       66.08       72.19      5.52 o
  -1   5  16        0.72       -1.04      1.33 o
   1   5  16       13.04       13.32      2.24 o
  -6   6  16       48.00       62.29      4.25 o
  -4   6  16        2.77        4.25      2.55 o
  -2   6  16       96.14       80.29      4.05 o
   0   6  16       31.57       29.44      2.84 o
  -5   7  16        4.87        3.61      3.61 o
  -3   7  16       61.65       66.67      5.52 o
  -1   7  16        2.06        0.00      1.50 o
  -9   1  17       12.44       16.35      1.64 o
  -7   1  17        0.80        1.49      1.50 o
  -5   1  17        3.67        6.58      1.80 o
  -3   1  17        2.30        1.70      1.23 o
  -1   1  17      150.41      147.12      4.40 o
   1   1  17      175.77      185.04      4.66 o
  -8   2  17       75.33       80.18      3.18 o
  -6   2  17       45.15       44.73      3.14 o
  -4   2  17        0.01        1.09      1.70 o
  -2   2  17       61.44       69.16      2.92 o
   0   2  17        0.03       -0.57      1.23 o
   2   2  17        4.21        7.86      2.10 o
  -7   3  17       95.51       87.22      3.26 o
  -5   3  17       52.57       72.22      3.44 o
  -3   3  17        3.69        2.76      1.50 o
  -1   3  17        0.91        2.76      1.50 o
   1   3  17       56.40       68.08      3.90 o
  -8   4  17        6.17        7.30      1.54 o
  -6   4  17      177.81      189.13      5.98 o
  -4   4  17       71.30       86.63      5.95 o
  -2   4  17       29.55       33.08      2.84 o
   0   4  17        6.84        3.36      1.73 o
  -7   5  17        7.53       12.27      2.12 o
  -5   5  17       47.19       50.11      4.67 o
  -3   5  17       12.82       14.44      3.40 o
  -1   5  17       75.37       67.34      4.46 o
  -6   6  17        1.02        0.85      2.12 o
  -4   6  17       15.92       22.51      3.82 o
  -2   6  17       50.40       55.12      3.74 o
  -8   0  18       50.72       59.88      5.10 o
  -6   0  18       22.35       45.86      4.67 o
  -4   0  18       18.56       10.19      2.97 o
  -2   0  18       53.24       72.62      5.10 o
   0   0  18      221.13      231.12      7.79 o
  -7   1  18      207.78      227.81      7.05 o
  -5   1  18       13.55       16.52      2.24 o
  -3   1  18       46.02       64.43      3.02 o
  -1   1  18       15.10       19.23      2.03 o
   1   1  18        0.01       -0.17      1.29 o
  -6   2  18       26.92       20.86      2.40 o
  -4   2  18        0.08        3.40      1.63 o
  -2   2  18       27.61       25.74      2.11 o
   0   2  18        8.51        8.65      1.79 o
  -7   3  18       16.28       28.74      2.76 o
  -5   3  18      183.38      240.18      9.13 o
  -3   3  18       11.80        9.79      2.10 o
  -1   3  18       98.47      120.63      5.41 o
  -6   4  18       14.05       14.44      2.97 o
  -4   4  18        6.52        2.97      2.97 o
  -2   4  18        1.20        0.64      1.80 o
  -3   5  18       19.93       20.30      3.18 o
  -5   1  19       12.20       11.71      2.10 o
  -3   1  19       50.19       57.72      3.44 o
  -4   2  19        1.24        2.55      1.80 o
  -2   2  19        0.06        0.05      1.51 o
 
